# Supplementary material for: Gene Expression Profiling in Viable but Nonculturable (VBNC) Cells of Pseudomonas syringae pv. syringae
Source: Front Microbiol. 2015 Dec 18;6:1419. doi: 10.3389/fmicb.2015.01419 (PMC4683178; doi:10.3389/fmicb.2015.01419)
Supplement: Supplementary file 1 [file Table1.XLSX]

## Sheet: 3 hrs DEGs
Supplementary Table S1. Differentially expressed genes identified in VBNC cells of P. syringae pv. syringae
Name	Base Mean	log2FoldChange	FDR	Gene ID	Description	Category
Psyr_0466	2619.32	-2.93868	1.97485e-19	Psyr_0466	3-hydroxyisobutyrate dehydrogenase	Amino acid metabolism and transport
Psyr_4828	23666.8	-2.67891	8.81438e-31	Psyr_4828	urocanate hydratase	Amino acid metabolism and transport
Psyr_2891	50.155	-2.05458	0.000106081	Psyr_2891	amino acid ABC transporter permease	Amino acid metabolism and transport
Psyr_2203	48.7175	-2.04217	0.000528473	Psyr_2203	inner-membrane translocator	Amino acid metabolism and transport
Psyr_4830	2417.32	-1.95195	4.7289e-21	Psyr_4830	binding-protein dependent transport system inner membrane protein	Amino acid metabolism and transport
Psyr_0597	22976.8	-1.87359	1.2774e-13	Psyr_0597	extracellular ligand-binding receptor	Amino acid metabolism and transport
Psyr_4829	5961.23	-1.85699	6.88873e-18	Psyr_4829	substrate-binding region of ABC-type glycine betaine transport system	Amino acid metabolism and transport
Psyr_4832	1539.32	-1.8476	7.63069e-20	Psyr_4832	histidine ammonia-lyase	Amino acid metabolism and transport
Psyr_4831	1796.72	-1.82084	1.05612e-15	Psyr_4831	ABC transporter	Amino acid metabolism and transport
Psyr_4913	36.2695	-1.74333	0.000318291	Psyr_4913	amino acid ABC transporter permease	Amino acid metabolism and transport
hutH	2758.78	-1.6638	4.79391e-13	Psyr_4833	hutH ,histidine ammonia-lyase	Amino acid metabolism and transport
Psyr_3916	1815.21	-1.63711	3.84296e-21	Psyr_3916	5- methyltetrahydropteroyltriglutamate/homocysteine S-methyltransferase	Amino acid metabolism and transport
Psyr_0367	2846.1	-1.43743	1.51927e-14	Psyr_0367	N-formimino-L-glutamate deiminase	Amino acid metabolism and transport
Psyr_1096	20665.3	-1.31649	4.59764e-10	Psyr_1096	glycine dehydrogenase	Amino acid metabolism and transport
Psyr_2358	179.946	-1.31618	0.000229877	Psyr_2358	acetylornithine aminotransferase	Amino acid metabolism and transport
Psyr_3892	5334.26	-1.23618	1.01453e-12	Psyr_3892	argininosuccinate synthase	Amino acid metabolism and transport
Psyr_3874	9993.41	-1.16738	0.000143254	Psyr_3874	extracellular solute-binding protein	Amino acid metabolism and transport
Psyr_3977	252.855	-1.15352	0.000229624	Psyr_3977	urea short-chain amide or branched-chain amino acid uptake ABC transporter periplasmic solute-binding protein	Amino acid metabolism and transport
Psyr_3571	4958.56	-1.11299	7.44114e-05	Psyr_3571	lysine-arginine-ornithine-binding periplasmic protein	Amino acid metabolism and transport
Psyr_4911	818.393	-1.06872	5.86285e-10	Psyr_4911	ABC transporter	Amino acid metabolism and transport
Psyr_1095	5711.87	-1.01762	1.62049e-06	Psyr_1095	glycine cleavage system T protein	Amino acid metabolism and transport
Psyr_0150	741.119	1.05194	2.08748e-06	Psyr_0150	acetylornithine deacetylase	Amino acid metabolism and transport
Psyr_3326	1982.58	1.10999	8.42241e-07	Psyr_3326	homogentisate 1,2-dioxygenase	Amino acid metabolism and transport
Psyr_5052	1353.41	1.1586	1.37678e-05	Psyr_5052	Sodium:alanine symporter	Amino acid metabolism and transport
Psyr_0158	912.238	1.16928	8.23914e-07	Psyr_0158	FAD dependent oxidoreductase	Amino acid metabolism and transport
Psyr_0975	3576.59	1.17722	6.35334e-09	Psyr_0975	homocysteine S-methyltransferase	Amino acid metabolism and transport
Psyr_3908	5193.44	1.17934	0.00152925	Psyr_3908	extracellular solute-binding protein	Amino acid metabolism and transport
Psyr_3909	659.619	1.20007	0.0010501	Psyr_3909	amino acid ABC transporter permease	Amino acid metabolism and transport
Psyr_3910	444.116	1.22384	0.000365239	Psyr_3910	amino acid ABC transporter permease	Amino acid metabolism and transport
trpD	1421.51	1.53119	2.96426e-28	Psyr_4580	trpD ,anthranilate phosphoribosyltransferase	Amino acid metabolism and transport
leuD	2362.74	1.69792	2.75436e-13	Psyr_1984	leuD ,isopropylmalate isomerase small subunit	Amino acid metabolism and transport
Psyr_1257	5066.24	1.70728	1.10968e-12	Psyr_1257	2-isopropylmalate synthase	Amino acid metabolism and transport
Psyr_2900	1133.09	1.79516	3.41238e-12	Psyr_2900	phospho-2-dehydro-3-deoxyheptonate aldolase	Amino acid metabolism and transport
Psyr_0254	1539.49	1.89137	1.0105e-17	Psyr_0254	N-acetylglutamate synthase	Amino acid metabolism and transport
Psyr_4712	5171.3	1.96066	7.76608e-11	Psyr_4712	serine hydroxymethyltransferase	Amino acid metabolism and transport
Psyr_3522	1290.04	2.03588	1.40475e-11	Psyr_3522	Iron-sulfur-dependent L-serine dehydratase single chain form	Amino acid metabolism and transport
Psyr_4609	2167.37	2.20071	1.34478e-28	Psyr_4609	anthranilate synthase component I	Amino acid metabolism and transport
Psyr_0090	12407	1.18444	8.18143e-07	Psyr_0090	4-aminobutyrate aminotransferase	Amino acid metabolism and transport (GABA)
Psyr_1987	9869.17	-2.82509	4.94609e-24	Psyr_1987	2-keto-3-deoxy-galactonokinase	Carbohydrate metabolism and transport
Psyr_4487	2283.91	-1.8915	5.17247e-14	Psyr_4487	carbohydrate kinase PfkB	Carbohydrate metabolism and transport
Psyr_2572	656.804	-1.78163	3.37994e-07	Psyr_2572	ribose/galactose isomerase	Carbohydrate metabolism and transport
Psyr_2926	384.719	-1.55076	2.48287e-10	Psyr_2926	major facilitator transporter	Carbohydrate metabolism and transport
Psyr_4488	3021.25	-1.5216	5.65568e-11	Psyr_4488	L-fucose permease	Carbohydrate metabolism and transport
Psyr_2574	2930.46	-1.27143	1.84132e-07	Psyr_2574	quinoprotein	Carbohydrate metabolism and transport
Psyr_4491	615.211	-1.25687	7.81648e-18	Psyr_4491	deoxyribose-phosphate aldolase	Carbohydrate metabolism and transport
Psyr_3134	209.806	-1.16907	0.00343617	Psyr_3134	major facilitator transporter	Carbohydrate metabolism and transport
Psyr_2875	73.1402	-1.08934	0.0112108	Psyr_2875	inner-membrane translocator	Carbohydrate metabolism and transport
Psyr_1988	914.644	-1.02759	0.000104802	Psyr_1988	2-dehydro-3-deoxy-6-phosphogalactonate aldolase	Carbohydrate metabolism and transport
Psyr_2152	743.135	1.10776	0.00109195	Psyr_2152	ABC transporter	Carbohydrate metabolism and transport
Psyr_0820	714.213	1.13603	5.16571e-06	Psyr_0820	DNA-binding transcriptional regulator FruR	Carbohydrate metabolism and transport
pgi	5024.41	1.30498	2.46967e-12	Psyr_0826	pgi ,glucose-6-phosphate isomerase	Carbohydrate metabolism and transport
Psyr_2371	9401.67	1.44041	0.000106488	Psyr_2371	periplasmic binding protein/LacI transcriptional regulator	Carbohydrate metabolism and transport
Psyr_2129	1327.99	1.44876	4.56125e-18	Psyr_2129	major facilitator transporter	Carbohydrate metabolism and transport
Psyr_2571	1330.27	1.47336	3.01546e-09	Psyr_2571	ABC transporter	Carbohydrate metabolism and transport
araH	1409.38	1.49266	1.80215e-05	Psyr_2373	araH ,L-arabinose transporter permease	Carbohydrate metabolism and transport
Psyr_0629	41986.4	1.51502	1.37101e-09	Psyr_0629	aldehyde dehydrogenase	Carbohydrate metabolism and transport
Psyr_2570	406.763	1.80433	2.87143e-13	Psyr_2570	inner-membrane translocator	Carbohydrate metabolism and transport
araG	2933.42	1.80471	7.83948e-06	Psyr_2372	araG ,L-arabinose transporter ATP-binding protein	Carbohydrate metabolism and transport
Psyr_2434	830.072	1.85477	2.39685e-09	Psyr_2434	carbohydrate kinase PfkB	Carbohydrate metabolism and transport
Psyr_2884	1022.22	2.20401	2.26407e-21	Psyr_2884	periplasmic binding protein/LacI transcriptional regulator	Carbohydrate metabolism and transport
Psyr_2435	1165.21	2.28887	2.71561e-10	Psyr_2435	xylulokinase	Carbohydrate metabolism and transport
Psyr_1740	1384.8	2.37671	3.16077e-15	Psyr_1740	binding-protein dependent transport system inner membrane protein	Carbohydrate metabolism and transport
Psyr_2437	1490.81	2.42695	3.42837e-09	Psyr_2437	ABC transporter	Carbohydrate metabolism and transport
Psyr_2151	4944.25	2.4558	5.0413e-11	Psyr_2151	periplasmic binding protein/LacI transcriptional regulator	Carbohydrate metabolism and transport
Psyr_3263	3666.98	2.46706	0.000412394	Psyr_3263	inner-membrane translocator	Carbohydrate metabolism and transport
Psyr_3273	2693.76	2.48733	0.000535899	Psyr_3273	AP endonuclease	Carbohydrate metabolism and transport
Psyr_2569	1581.23	2.49188	6.04365e-31	Psyr_2569	periplasmic binding protein/LacI transcriptional regulator	Carbohydrate metabolism and transport
Psyr_2436	1289.37	2.59932	3.13608e-11	Psyr_2436	mannitol dehydrogenase	Carbohydrate metabolism and transport
Psyr_1739	1826.55	2.61771	5.50285e-16	Psyr_1739	binding-protein dependent transport system inner membrane protein	Carbohydrate metabolism and transport
Psyr_3268	1999.95	2.79949	1.4418e-06	Psyr_3268	myo-inositol 2-dehydrogenase	Carbohydrate metabolism and transport
Psyr_3271	4224.06	2.86003	6.47804e-05	Psyr_3271	methylmalonate-semialdehyde dehydrogenase	Carbohydrate metabolism and transport
Psyr_3264	8452.38	2.86507	4.29788e-05	Psyr_3264	ABC transporter	Carbohydrate metabolism and transport
Psyr_3269	4025.5	2.96908	6.88318e-06	Psyr_3269	pyruvate decarboxylase:pyruvate decarboxylase	Carbohydrate metabolism and transport
Psyr_2440	4719.23	3.20913	1.90663e-20	Psyr_2440	extracellular solute-binding protein	Carbohydrate metabolism and transport
Psyr_1738	2462.28	3.23691	9.20065e-23	Psyr_1738	ABC transporter	Carbohydrate metabolism and transport
Psyr_3265	21405.2	3.49938	3.27588e-07	Psyr_3265	periplasmic binding protein/LacI transcriptional regulator	Carbohydrate metabolism and transport
Psyr_1737	4678.74	3.71404	4.77667e-30	Psyr_1737	ABC transporter	Carbohydrate metabolism and transport
Psyr_3138	6101.99	3.97297	4.87442e-108	Psyr_3138	major facilitator transporter	Carbohydrate metabolism and transport
Psyr_3284	5261.21	-1.18146	6.53042e-12	Psyr_3284	cell division inhibitor	Cell division
Psyr_4103	1450.16	1.0704	8.25181e-12	Psyr_4103	cell cycle protein	Cell division
Psyr_4109	406.408	1.18458	6.21916e-15	Psyr_4109	cell division protein FtsL	Cell division
Psyr_4196	1303.47	-2.32429	8.05002e-40	Psyr_4196	heat shock protein GrpE	Chaperones/Heat shock proteins
Psyr_3785	801.407	-1.58773	4.57429e-08	Psyr_3785	DSBA oxidoreductase	Chaperones/Heat shock proteins
Psyr_0395	779.105	-1.54233	3.97533e-13	Psyr_0395	ATP-dependent protease peptidase subunit	Chaperones/Heat shock proteins
dnaK	8478.82	-1.51432	2.47021e-14	Psyr_4195	dnaK ,molecular chaperone DnaK	Chaperones/Heat shock proteins
Psyr_1140	863.996	-1.17455	2.44479e-07	Psyr_1140	disulfide bond formation protein B	Chaperones/Heat shock proteins
groES	1267.94	-1.09448	4.36781e-08	Psyr_4073	groES ,co-chaperonin GroES	Chaperones/Heat shock proteins
Psyr_1751	1613.83	1.11177	1.51065e-10	Psyr_1751	PpiC-type peptidyl-prolyl cis-trans isomerase	Chaperones/Heat shock proteins
Psyr_0783	2368.07	-2.51405	8.10269e-23	Psyr_0783	protein-glutamate O-methyltransferase	Chemosensing & chemotaxis
Psyr_0782	1126.79	-1.62986	9.20833e-11	Psyr_0782	chemoreceptor glutamine deamidase CheD	Chemosensing & chemotaxis
Psyr_4706	315.652	-1.42627	5.39115e-14	Psyr_4706	histidine kinase, HAMP region: chemotaxis sensory transducer	Chemosensing & chemotaxis
Psyr_3261	23736.2	-1.24348	1.14012e-08	Psyr_3261	chemotaxis sensory transducer protein	Chemosensing & chemotaxis
Psyr_3297	12265.9	-1.18731	1.87056e-07	Psyr_3297	response regulator receiver:CheW-like protein	Chemosensing & chemotaxis
Psyr_3485	1678.2	1.00991	1.02877e-11	Psyr_3485	protein-glutamate O-methyltransferase	Chemosensing & chemotaxis
Psyr_4907	1783.74	1.11797	2.38697e-07	Psyr_4907	hypothetical protein	Chemosensing & chemotaxis
Psyr_2241	1116.18	1.1881	1.36138e-09	Psyr_2241	histidine kinase, HAMP region: chemotaxis sensory transducer	Chemosensing & chemotaxis
Psyr_5093	1255.15	1.27834	4.05826e-06	Psyr_5093	histidine kinase, HAMP region: chemotaxis sensory transducer	Chemosensing & chemotaxis
Psyr_2246	875.977	1.27934	1.87875e-09	Psyr_2246	histidine kinase, HAMP region:Cache: chemotaxis sensory transducer	Chemosensing & chemotaxis
Psyr_2109	21.0845	1.31775	0.00976367	Psyr_2109	histidine kinase, HAMP region: chemotaxis sensory transducer	Chemosensing & chemotaxis
Psyr_0143	760.843	1.36798	1.02699e-16	Psyr_0143	chemotaxis sensory transducer protein	Chemosensing & chemotaxis
Psyr_2237	1594.81	1.4064	4.65341e-06	Psyr_2237	histidine kinase, HAMP region: chemotaxis sensory transducer	Chemosensing & chemotaxis
Psyr_2214	2832.31	1.41965	2.6495e-10	Psyr_2214	hypothetical protein	Chemosensing & chemotaxis
Psyr_2188	969.538	1.43287	4.97385e-10	Psyr_2188	histidine kinase	Chemosensing & chemotaxis
Psyr_2215	632.098	1.64507	1.44036e-17	Psyr_2215	CheW-like protein	Chemosensing & chemotaxis
Psyr_0905	2217.76	1.73082	7.28566e-13	Psyr_0905	histidine kinase, HAMP region: chemotaxis sensory transducer	Chemosensing & chemotaxis
Psyr_2356	3010.36	1.95349	1.11573e-13	Psyr_2356	histidine kinase, HAMP region: chemotaxis sensory transducer	Chemosensing & chemotaxis
Psyr_2226	1247.78	-2.82271	3.18834e-16	Psyr_2226	formyltetrahydrofolate deformylase	Cofactor metabolism
moaA	5747.07	-2.06686	1.78802e-24	Psyr_2327	moaA ,molybdenum cofactor biosynthesis protein A	Cofactor metabolism
Psyr_2225	447.498	-1.53729	5.97657e-06	Psyr_2225	bifunctional 5,10-methylene-tetrahydrofolate dehydrogenase/ 5,10-methylene-tetrahydrofolate cyclohydrolase	Cofactor metabolism
Psyr_0544	8040.29	-1.47545	5.06681e-07	Psyr_0544	thiamine biosynthesis protein ThiC	Cofactor metabolism
Psyr_3853	86.6007	-1.16195	9.2277e-05	Psyr_3853	pyridoxamine 5'-phosphate oxidase	Cofactor metabolism
Psyr_1148	8853.57	-1.15712	6.23029e-08	Psyr_1148	branched-chain amino acid aminotransferase	Cofactor metabolism
Psyr_4090	1169.47	-1.06801	1.59093e-05	Psyr_4090	hypothetical protein	Cofactor metabolism
Psyr_0471	334.941	-1.0483	1.50687e-11	Psyr_0471	coproporphyrinogen III oxidase	Cofactor metabolism
Psyr_1411	1035.79	-1.04737	9.21376e-06	Psyr_1411	4-hydroxybenzoyl-CoA thioesterase	Cofactor metabolism
Psyr_0059	1622.5	1.03049	7.52568e-15	Psyr_0059	HemY, N-terminal	Cofactor metabolism
Psyr_1901	5056.89	1.09113	7.9992e-08	Psyr_1901	soluble pyridine nucleotide transhydrogenase	Cofactor metabolism
Psyr_3174	1708.16	1.11183	5.4435e-13	Psyr_3174	uroporphyrin-III C-methyltransferase, C-terminal:siroheme synthase, N-terminal	Cofactor metabolism
Psyr_0631	1667.9	1.25875	2.57145e-18	Psyr_0631	aromatic acid decarboxylase	Cofactor metabolism
Psyr_0469	2517.65	1.35062	2.86303e-17	Psyr_0469	dihydroxy-acid dehydratase	Cofactor metabolism
folX	969.231	1.51161	4.22993e-12	Psyr_1019	folX ,D-erythro-7,8-dihydroneopterin triphosphate 2'-epimerase	Cofactor metabolism
folE_1	2026.53	1.74954	3.14165e-11	Psyr_1020	folE ,GTP cyclohydrolase I	Cofactor metabolism
Psyr_1708	2585.37	1.86417	3.01546e-09	Psyr_1708	dihydroxy-acid dehydratase	Cofactor metabolism
Psyr_3185	2435.76	-2.34156	1.74377e-22	Psyr_3185	cold-shock protein, DNA-binding	Cold shock proteins
Psyr_3884	15290.6	-1.36029	6.36679e-08	Psyr_3884	cold-shock protein, DNA-binding	Cold shock proteins
Psyr_2160	8702.79	2.11215	1.34214e-15	Psyr_2160	cold-shock protein, DNA-binding	Cold shock proteins
Psyr_3748	925.052	1.15917	1.74478e-06	Psyr_3748	N-acetyltransferase GCN5	Compatible solute synthesis
Psyr_3653	4869.65	-1.1338	1.44658e-09	Psyr_3653	diguanylate cyclase	Cyclic di-GMP cyclase proteins
Psyr_4642	1301.64	-1.07457	1.02627e-06	Psyr_4642	PAS:GGDEF	Cyclic di-GMP cyclase proteins
Psyr_4770	6113.52	1.17873	2.43396e-11	Psyr_4770	PAS:GGDEF	Cyclic di-GMP cyclase proteins
Psyr_3942	544.475	1.24431	1.08532e-07	Psyr_3942	GGDEF	Cyclic di-GMP cyclase proteins
Psyr_2711	1259.82	1.31451	2.76752e-13	Psyr_2711	diguanylate cyclase	Cyclic di-GMP cyclase proteins
Psyr_1684	1214.39	1.43413	1.55073e-16	Psyr_1684	diguanylate cyclase	Cyclic di-GMP cyclase proteins
Psyr_1125	4512.69	1.50826	2.55075e-17	Psyr_1125	GGDEF	Cyclic di-GMP cyclase proteins
Psyr_4678	2091.05	1.78837	2.43514e-28	Psyr_4678	GGDEF	Cyclic di-GMP cyclase proteins
Psyr_1170	183.79	-2.22201	0.0025109	Psyr_1170	allophanate hydrolase	Degradation of xenobiotics
Psyr_2869	105.31	-1.76301	0.00033156	Psyr_2869	xenobiotic compound monooxygenase	Degradation of xenobiotics
Psyr_0007	62.9579	-1.05786	0.0147787	Psyr_0007	aliphatic nitrilase	Degradation of xenobiotics
Psyr_0159	623.881	1.07679	1.31249e-05	Psyr_0159	HAD family hydrolase	Degradation of xenobiotics
Psyr_4681	12982.4	1.48824	1.46335e-08	Psyr_4681	acyl-CoA dehydrogenase	Degradation of xenobiotics
Psyr_4718	19393.5	3.70132	7.35253e-22	Psyr_4718	zinc-containing alcohol dehydrogenase superfamily protein	Degradation of xenobiotics
Psyr_3279	1206.24	-1.53193	3.43069e-07	Psyr_3279	cytochrome B561	Energy generation
Psyr_1024	2223.33	-1.27387	4.86024e-10	Psyr_1024	flavodoxin	Energy generation
Psyr_1108	11102.2	-1.18788	6.36493e-08	Psyr_1108	glyceraldehyde-3-phosphate dehydrogenase	Energy generation
Psyr_3509	198.574	-1.13953	0.00408837	Psyr_3509	cytochrome B561	Energy generation
aceE	7983.71	-1.03477	1.27283e-06	Psyr_0518	aceE ,pyruvate dehydrogenase subunit E1	Energy generation
Psyr_3204	786.628	1.01909	0.0112185	Psyr_3204	NADH dehydrogenase subunit I	Energy generation
Psyr_3201	2691.37	1.02741	0.0008513	Psyr_3201	NADH dehydrogenase I subunit F	Energy generation
Psyr_3389	204.622	1.05316	1.70202e-05	Psyr_3389	cytochrome c-type biogenesis protein CcmE	Energy generation
Psyr_3198	6839.44	1.07867	0.00013706	Psyr_3198	NADH dehydrogenase subunit B	Energy generation
Psyr_3202	6226.22	1.09931	0.00100618	Psyr_3202	NADH dehydrogenase subunit G	Energy generation
Psyr_3200	983.874	1.10764	9.93549e-05	Psyr_3200	NADH dehydrogenase subunit E	Energy generation
Psyr_3199	3419.5	1.16103	5.52373e-06	Psyr_3199	bifunctional NADH:ubiquinone oxidoreductase subunit C/D	Energy generation
Psyr_3203	1483.08	1.2118	0.00136314	Psyr_3203	NADH dehydrogenase subunit H	Energy generation
Psyr_3207	1913.33	1.25738	4.55444e-05	Psyr_3207	NADH dehydrogenase subunit L	Energy generation
Psyr_3205	504.343	1.27245	0.000393406	Psyr_3205	NADH dehydrogenase subunit J	Energy generation
Psyr_3208	1579.77	1.3372	1.68662e-05	Psyr_3208	NADH dehydrogenase subunit M	Energy generation
Psyr_3209	1279.51	1.34609	7.64914e-05	Psyr_3209	NADH dehydrogenase subunit N	Energy generation
Psyr_0456	1732.48	1.52796	4.13385e-06	Psyr_0456	cytochrome B561	Energy generation
Psyr_4780	2865.91	1.60024	5.3198e-08	Psyr_4780	electron transfer flavoprotein subunit alpha	Energy generation
Psyr_4779	1751.96	1.74131	1.17314e-08	Psyr_4779	electron transfer flavoprotein subunit beta	Energy generation
acnA	2147.79	1.86736	5.19713e-13	Psyr_3404	acnA ,aconitate hydratase	Energy generation
Psyr_0442	13867.4	-2.22561	1.35583e-16	Psyr_0442	malonate decarboxylase subunit alpha	Fatty acid metabolism
Psyr_0444	1159.01	-1.87558	1.56319e-05	Psyr_0444	malonate decarboxylase subunit delta	Fatty acid metabolism
Psyr_2728	811.076	-1.78787	6.1412e-20	Psyr_2728	p-hydroxycinnamoyl CoA hydratase/lyase	Fatty acid metabolism
Psyr_0445	2785.61	-1.53434	0.000167408	Psyr_0445	malonate decarboxylase subunit beta	Fatty acid metabolism
Psyr_3514	11081.7	-1.45297	1.27829e-10	Psyr_3514	aldehyde dehydrogenase	Fatty acid metabolism
fabG_2	4310.46	-1.45069	3.38216e-06	Psyr_0644	fabG ,3-ketoacyl-ACP reductase	Fatty acid metabolism
Psyr_0443	2754.82	-1.37691	0.000162419	Psyr_0443	triphosphoribosyl-dephospho-CoA synthase	Fatty acid metabolism
Psyr_0120	1052.45	-1.2763	7.52671e-09	Psyr_0120	short-chain dehydrogenase	Fatty acid metabolism
Psyr_0446	2092.18	-1.20319	0.00396345	Psyr_0446	malonate decarboxylase subunit gamma	Fatty acid metabolism
Psyr_0645	1522.92	-1.14157	6.60296e-06	Psyr_0645	acetyl-CoA acetyltransferase	Fatty acid metabolism
Psyr_3467	4078.59	1.24317	3.60114e-10	Psyr_3467	3-oxoacyl-ACP synthase	Fatty acid metabolism
Psyr_0990	1046.41	1.34288	1.2471e-12	Psyr_0990	long-chain-fatty-acid--CoA ligase	Fatty acid metabolism
fabG_4	1172.2	1.75901	5.97698e-11	Psyr_1892	fabG ,3-ketoacyl-ACP reductase	Fatty acid metabolism
fliS	12267	-1.65977	3.83848e-13	Psyr_3463	fliS ,flagellar protein FliS	Flagellar synthesis and motility
Psyr_3488	11009.1	-1.26421	4.71475e-10	Psyr_3488	anti-sigma-28 factor FlgM	Flagellar synthesis and motility
Psyr_3462	4307.81	-1.26085	6.47489e-13	Psyr_3462	hypothetical protein	Flagellar synthesis and motility
flhB	463.635	-1.0761	4.51165e-10	Psyr_3441	flhB ,flagellar biosynthesis protein FlhB	Flagellar synthesis and motility
flhA	17390.9	-1.03742	0.0029339	Psyr_3440	flhA ,flagellar biosynthesis protein FlhA	Flagellar synthesis and motility
Psyr_3477	272.599	-1.01593	0.00486703	Psyr_3477	flagellar basal body rod protein	Flagellar synthesis and motility
fliM	2628.57	1.05516	0.00013289	Psyr_3447	fliM ,flagellar motor switch protein FliM	Flagellar synthesis and motility
Psyr_3461	7888.79	1.10978	5.54238e-13	Psyr_3461	helix-turn-helix, Fis-type	Flagellar synthesis and motility
Psyr_1098	635.806	1.12401	5.6758e-08	Psyr_1098	PAS:GGDEF	Flagellar synthesis and motility
motB	673.865	1.13225	1.37796e-06	Psyr_0562	motB ,flagellar motor protein MotB	Flagellar synthesis and motility
Psyr_3459	4223.18	1.21846	1.8068e-06	Psyr_3459	helix-turn-helix, Fis-type	Flagellar synthesis and motility
Psyr_3548	12063.1	-5.34609	4.10589e-152	Psyr_3548	glutathione S-transferase	Glutathione metabolism
Psyr_1175	1279.06	-1.25846	1.23154e-06	Psyr_1175	glutathione S-transferase	Glutathione metabolism
Psyr_3173	917.132	-1.0599	9.96507e-05	Psyr_3173	glutathione S-transferase	Glutathione metabolism
Psyr_0665	132.326	-1.8163	0.000562967	Psyr_0665	transport system permease protein	Iron metabolism and transport
fecC	206.169	-1.3301	0.013342	Psyr_0666	fecC ,iron-dicitrate transporter permease subunit	Iron metabolism and transport
Psyr_5102	65.5605	-1.20033	0.0040173	Psyr_5102	ABC transporter	Iron metabolism and transport
Psyr_3714	120.743	-1.07503	0.0196411	Psyr_3714	ferric iron reductase	Iron metabolism and transport
Psyr_1124	1949.88	1.23423	0.000891043	Psyr_1124	hypothetical protein	Iron metabolism and transport
Psyr_4521	3735.73	1.64356	5.51536e-07	Psyr_4521	bacterioferritin	Iron metabolism and transport
Psyr_1236	27544.3	-3.98109	6.54022e-79	Psyr_1236	transcription factor IscR	Iron-sulfur proteins
Psyr_4568	9209.01	-1.20613	3.10805e-05	Psyr_4568	iron-sulfur cluster insertion protein ErpA	Iron-sulfur proteins
Psyr_1239	3497.91	-1.05015	0.00174717	Psyr_1239	iron-sulfur cluster assembly protein IscA	Iron-sulfur proteins
Psyr_3505	4851.5	-2.56197	3.32167e-29	Psyr_3505	heme oxygenase	Light and oxygen sensing
Psyr_2700	8673.59	-1.25863	5.54767e-07	Psyr_2700	histidine kinase	Light and oxygen sensing
Psyr_3504	5135.6	-1.202	2.96009e-07	Psyr_3504	GAF:ATP-binding protein	Light and oxygen sensing
Psyr_3425	435.677	1.28429	5.0795e-09	Psyr_3425	cyclic nucleotide-binding protein	Light and oxygen sensing
Psyr_0611	186.44	-2.67909	1.16077e-09	Psyr_0611	ABC transporter	LPS synthesis and transport
Psyr_0610	69.6737	-1.8691	3.10639e-06	Psyr_0610	hypothetical protein	LPS synthesis and transport
Psyr_1032	738.846	-1.8513	1.62409e-13	Psyr_1032	UDP-N-acetylglucosamine 2-epimerase	LPS synthesis and transport
lpxK	1967.02	-1.47472	2.80988e-20	Psyr_1635	lpxK ,tetraacyldisaccharide 4'-kinase	LPS synthesis and transport
Psyr_0542	1400.15	1.0578	3.08082e-21	Psyr_0542	3-deoxy-D-manno-octulosonic-acid transferase	LPS synthesis and transport
Psyr_2689	554.319	2.06722	1.10424e-13	Psyr_2689	UDP-4-amino-4-deoxy-L-arabinose--oxoglutarate aminotransferase	LPS synthesis and transport
Psyr_1822	271.292	-1.10415	1.85349e-05	Psyr_1822	MscS mechanosensitive ion channel	Mechanosensitive ion channel
Psyr_2273	367.752	-3.50793	2.7801e-38	Psyr_2273	glutamate--ammonia ligase	Nitrogen metabolism
Psyr_2706	5923.21	-2.16271	5.64886e-11	Psyr_2706	glutamine amidotransferase	Nitrogen metabolism
Psyr_2275	153.76	-2.05997	5.39602e-24	Psyr_2275	glutamate synthase subunit alpha, C-terminal	Nitrogen metabolism
Psyr_3068	183.068	-1.60728	0.00234683	Psyr_3068	2-nitropropane dioxygenase	Nitrogen metabolism
Psyr_2274	134.738	-1.42991	1.13579e-11	Psyr_2274	glutamine amidotransferase, class-II	Nitrogen metabolism
Psyr_0288	4688.24	-1.34774	1.27016e-13	Psyr_0288	carbonate dehydratase	Nitrogen metabolism
amiF	91.2355	-1.14526	0.00398715	Psyr_1166	amiF ,formamidase	Nitrogen metabolism
Psyr_0235	13498	1.02323	1.90401e-07	Psyr_0235	D-amino acid dehydrogenase small subunit	Nitrogen metabolism
Psyr_4431	601.205	1.23951	8.40995e-13	Psyr_4431	urease accessory protein UreD	Nitrogen metabolism
Psyr_4867	6250.73	1.37867	8.78714e-10	Psyr_4867	glutamate--ammonia ligase	Nitrogen metabolism
Psyr_5053	787.308	1.40524	6.74283e-11	Psyr_5053	asparaginase	Nitrogen metabolism
aspA	12103.9	2.13323	3.75039e-11	Psyr_5051	aspA ,aspartate ammonia-lyase	Nitrogen metabolism
Psyr_3617	521.991	-2.00687	1.74377e-22	Psyr_3617	thiopurine S-methyltransferase	Nucleotide metabolism and transport
Psyr_3721	14144.5	-1.29852	2.23073e-09	Psyr_3721	ribonucleotide-diphosphate reductase subunit beta	Nucleotide metabolism and transport
cmk	16044.2	-1.2407	3.13e-11	Psyr_3643	cmk ,cytidylate kinase	Nucleotide metabolism and transport
Psyr_4285	341.802	-1.21753	0.00266662	Psyr_4285	[2Fe-2S]-binding ferredoxin	Nucleotide metabolism and transport
Psyr_1814	2581.13	1.02946	3.02409e-06	Psyr_1814	xanthine dehydrogenase	Nucleotide metabolism and transport
Psyr_4283	583.528	1.03543	2.15292e-05	Psyr_4283	aldehyde oxidase and xanthine dehydrogenase	Nucleotide metabolism and transport
Psyr_4717	2275.42	2.10658	1.97059e-12	Psyr_4717	formyltetrahydrofolate deformylase	Nucleotide metabolism and transport
Psyr_3231	91.5158	-3.49631	7.45533e-08	Psyr_3231	sugar transferase	Organic acid metabolism and transport
Psyr_3313	1053.14	-3.0104	5.74977e-34	Psyr_3313	C4-dicarboxylate transporter/malic acid transport protein	Organic acid metabolism and transport
Psyr_2249	84.8036	-1.78174	1.08099e-08	Psyr_2249	binding-protein dependent transport system inner membrane protein	Organic acid metabolism and transport
Psyr_2708	1222.43	-1.77603	6.86127e-14	Psyr_2708	Rieske (2Fe-2S) protein	Organic acid metabolism and transport
Psyr_0693	255.008	-1.70863	0.0147752	Psyr_0693	binding-protein dependent transport system inner membrane protein	Organic acid metabolism and transport
Psyr_2250	121.414	-1.40538	2.31425e-07	Psyr_2250	transcriptional regulator GntR	Organic acid metabolism and transport
Psyr_0689	7092.54	-1.29677	3.94577e-05	Psyr_0689	methylmalonate-semialdehyde dehydrogenase	Organic acid metabolism and transport
Psyr_0692	129.751	-1.20227	0.0129046	Psyr_0692	binding-protein dependent transport system inner membrane protein	Organic acid metabolism and transport
Psyr_2251	169.479	-1.12264	0.00243866	Psyr_2251	phosphonate metabolism PhnG	Organic acid metabolism and transport
Psyr_1990	296.24	-1.08388	3.1873e-11	Psyr_1990	D-galactonate transporter	Organic acid metabolism and transport
Psyr_0764	811.566	-1.02567	8.44668e-06	Psyr_0764	gluconolactonase	Organic acid metabolism and transport
Psyr_2256	159.75	-1.01901	0.0115722	Psyr_2256	ABC transporter	Organic acid metabolism and transport
Psyr_3501	744.886	1.12226	5.34602e-17	Psyr_3501	major facilitator transporter	Organic acid metabolism and transport
Psyr_2122	275.582	1.12231	0.000516116	Psyr_2122	intradiol ring-cleavage dioxygenase	Organic acid metabolism and transport
glcF	614.142	1.17939	1.18929e-10	Psyr_3333	glcF ,glycolate oxidase iron-sulfur subunit	Organic acid metabolism and transport
Psyr_4700	5948.28	1.18885	4.61597e-08	Psyr_4700	malate synthase G	Organic acid metabolism and transport
Psyr_1561	4276.61	1.23638	1.48809e-10	Psyr_1561	malate dehydrogenase	Organic acid metabolism and transport
Psyr_4225	1176.3	1.27884	3.53453e-13	Psyr_4225	galactarate dehydratase	Organic acid metabolism and transport
Psyr_4010	989.831	1.41378	4.94238e-14	Psyr_4010	citrate-proton symport	Organic acid metabolism and transport
Psyr_2716	416.814	1.44684	3.15754e-12	Psyr_2716	mandelate racemase/muconate lactonizing protein	Organic acid metabolism and transport
Psyr_1899	2845.63	1.50918	1.24179e-20	Psyr_1899	major facilitator transporter	Organic acid metabolism and transport
actP	162135	2.90591	5.16099e-31	Psyr_3756	actP ,acetate permease	Organic acid metabolism and transport
Psyr_1709	2689.68	2.92879	6.23366e-19	Psyr_1709	major facilitator transporter	Organic acid metabolism and transport
lldD	14278.8	4.5085	5.16122e-42	Psyr_0908	lldD ,L-lactate dehydrogenase	Organic acid metabolism and transport
Psyr_4446	11371.6	-1.98016	2.18641e-16	Psyr_4446	DNA-binding transcriptional activator OsmE	Osmosensing & regulation
Psyr_0040	5270.84	-1.18065	1.1966e-09	Psyr_0040	OsmC-like protein	Osmosensing & regulation
Psyr_4930	375.759	-1.77093	9.39238e-21	Psyr_4930	outer membrane porin	Outer membrane proteins
Psyr_1005	6172.38	-1.1893	3.23848e-05	Psyr_1005	OmpA/MotB	Outer membrane proteins
Psyr_1400	19052.4	-1.12961	4.31661e-05	Psyr_1400	outer membrane porin	Outer membrane proteins
Psyr_0368	1395.08	-1.09212	6.91234e-08	Psyr_0368	lipoprotein Blc	Outer membrane proteins
Psyr_3669	34920.3	1.32882	1.66582e-09	Psyr_3669	aromatic hydrocarbon degradation protein	Outer membrane proteins
Psyr_3893	923.249	1.53687	6.49839e-10	Psyr_3893	OmpA/MotB	Outer membrane proteins
Psyr_0903	1168.39	1.6878	1.53421e-09	Psyr_0903	outer membrane porin	Outer membrane proteins
Psyr_2071	65230	1.88903	1.06831e-25	Psyr_2071	outer membrane lipoprotein OprI	Outer membrane proteins
Psyr_4466	1185.54	1.10372	1.70346e-06	Psyr_4466	thioredoxin	Oxidative stress tolerance
Psyr_5095	472.606	-1.14594	1.93861e-08	Psyr_5095	catalase	Oxidative stress tolerance (Antioxidant enzyme)
Psyr_4208	3139.07	1.41723	1.563e-19	Psyr_4208	heme catalase/peroxidase	Oxidative stress tolerance (Antioxidant enzyme)
murD	3799.27	1.0163	4.54777e-15	Psyr_4104	murD ,UDP-N-acetylmuramoyl-L-alanyl-D-glutamate synthetase	Peptidoglycan/cell wall polymers
Psyr_0265	549.429	1.03699	9.10505e-09	Psyr_0265	N-acetylmuramoyl-L-alanine amidase	Peptidoglycan/cell wall polymers
murC	4743.01	1.08547	3.31027e-12	Psyr_4101	murC ,UDP-N-acetylmuramate--L-alanine ligase	Peptidoglycan/cell wall polymers
murB	655.487	1.11936	3.29609e-21	Psyr_1637	murB ,UDP-N-acetylenolpyruvoylglucosamine reductase	Peptidoglycan/cell wall polymers
mraY	1501	1.13522	5.69183e-13	Psyr_4105	mraY ,phospho-N-acetylmuramoyl-pentapeptide- transferase	Peptidoglycan/cell wall polymers
Psyr_4108	2850.32	1.17539	1.69451e-16	Psyr_4108	peptidoglycan glycosyltransferase	Peptidoglycan/cell wall polymers
ddl_2	1658.4	1.22002	4.44156e-13	Psyr_4100	ddl ,D-alanine--D-alanine ligase	Peptidoglycan/cell wall polymers
murG	1251.65	1.22459	2.43334e-14	Psyr_4102	murG ,UDPdiphospho-muramoylpentapeptide beta-N- acetylglucosaminyltransferase	Peptidoglycan/cell wall polymers
pbpG	2090.17	2.09879	5.75668e-28	Psyr_2414	pbpG ,D-alanyl-D-alanine endopeptidase	Peptidoglycan/cell wall polymers
Psyr_2762	2985.09	-2.58152	2.94444e-35	Psyr_2762	peptidase S24, S26A and S26B	Phage & IS elements
Psyr_2767	6.71875	-2.50277	0.00234462	Psyr_2767	glycoside hydrolase family protein	Phage & IS elements
Psyr_4588	2478.08	-2.35618	4.32949e-21	Psyr_4588	Phage GP46	Phage & IS elements
Psyr_4590	9457.98	-2.25452	1.68771e-22	Psyr_4590	bacteriophage Mu P	Phage & IS elements
Psyr_4587	9403.22	-2.08199	7.91111e-18	Psyr_4587	baseplate J-like protein	Phage & IS elements
Psyr_4589	3551.68	-2.07423	8.80689e-18	Psyr_4589	Phage baseplate assembly protein V	Phage & IS elements
Psyr_4586	6102.97	-2.00863	2.65907e-15	Psyr_4586	tail protein	Phage & IS elements
Psyr_4591	15603.4	-1.88377	2.19111e-16	Psyr_4591	hypothetical protein	Phage & IS elements
Psyr_2976	4649.5	-1.82899	1.45874e-25	Psyr_2976	Phage integrase:Phage integrase, N-terminal SAM-like	Phage & IS elements
Psyr_2763	366.993	-1.73554	3.54062e-14	Psyr_2763	hypothetical protein	Phage & IS elements
Psyr_4592	23618	-1.69804	1.11569e-12	Psyr_4592	Phage tail tape measure protein TP901, core region	Phage & IS elements
Psyr_4595	94416.2	-1.6949	5.56762e-11	Psyr_4595	bacteriophage Mu tail sheath	Phage & IS elements
nfrB	216.913	-1.03393	3.18604e-05	Psyr_1030	nfrB ,bacteriophage N4 adsorption protein B	Phage & IS elements
Psyr_0849	1522.7	-1.90727	1.60528e-17	Psyr_0849	CDP-diacylglycerol--serine O-phosphatidyltransferase	Phospholipid metabolism
Psyr_0627	1031.88	1.15978	1.91658e-11	Psyr_0627	ethanolamine ammonia-lyase small subunit	Phospholipid metabolism
Psyr_2612	47.2152	-1.57972	0.00299656	Psyr_2612	syrP protein	Phytotoxin synthesis and transport
Psyr_2622	727.083	-1.52841	9.95893e-13	Psyr_2622	acriflavin resistance protein	Phytotoxin synthesis and transport
Psyr_2607	130.245	-1.3246	0.000148771	Psyr_2607	regulatory protein LuxR	Phytotoxin synthesis and transport
Psyr_2613	86.4219	-1.22574	0.0112261	Psyr_2613	cyclic peptide transporter	Phytotoxin synthesis and transport
Psyr_2610	49.3838	-1.18573	0.0070155	Psyr_2610	chlorinating enzyme	Phytotoxin synthesis and transport
Psyr_2621	261.992	-1.17906	0.00290016	Psyr_2621	secretion protein HlyD	Phytotoxin synthesis and transport
Psyr_1702	321.447	-1.03549	0.00149366	Psyr_1702	regulatory protein LuxR	Phytotoxin synthesis and transport
Psyr_4389	159.023	-1.90588	1.60244e-09	Psyr_4389	Flp/Fap pilin component	Pili synthesis and regulation
Psyr_2037	256.867	-1.07282	1.47004e-08	Psyr_2037	fimbrial biogenesis outer membrane usher protein	Pili synthesis and regulation
Psyr_1133	768.02	-1.05325	1.06459e-08	Psyr_1133	fimbrial biogenesis outer membrane usher protein	Pili synthesis and regulation
Psyr_4390	2033.67	1.07329	4.2223e-12	Psyr_4390	Flp pilus assembly CpaB	Pili synthesis and regulation
Psyr_0798	3204.85	1.18017	6.34625e-11	Psyr_0798	type II secretion system protein E	Pili synthesis and regulation
Psyr_4268	460.145	-1.12923	0.000209206	Psyr_4268	amidase	Plant-associated proteins
Psyr_3985	367.69	1.82136	3.76681e-12	Psyr_3985	Pectate lyase/Amb allergen	Plant-associated proteins
Psyr_4613	192.633	-1.33995	7.55582e-12	Psyr_4613	binding-protein dependent transport system inner membrane protein	Polyamine metabolism and transport
Psyr_4615	130.916	-1.19233	0.000281883	Psyr_4615	spermidine/putrescine ABC transporter ATP-binding subunit	Polyamine metabolism and transport
Psyr_2398	340.704	1.0615	9.49332e-06	Psyr_2398	ABC transporter	Polyamine metabolism and transport
Psyr_4864	1070.41	1.15561	2.17856e-08	Psyr_4864	extracellular solute-binding protein	Polyamine metabolism and transport
Psyr_4866	3766.31	1.21961	3.53365e-07	Psyr_4866	aminotransferase	Polyamine metabolism and transport
Psyr_2400	243.105	1.5609	3.33189e-05	Psyr_2400	binding-protein dependent transport system inner membrane protein	Polyamine metabolism and transport
Psyr_4861	539.031	1.77383	1.05879e-10	Psyr_4861	binding-protein dependent transport system inner membrane protein	Polyamine metabolism and transport
Psyr_4863	968.919	1.84287	3.09985e-14	Psyr_4863	spermidine/putrescine ABC transporter ATP-binding subunit	Polyamine metabolism and transport
Psyr_4862	621.188	2.14872	2.03213e-12	Psyr_4862	binding-protein dependent transport system inner membrane protein	Polyamine metabolism and transport
Psyr_3957	150138	-2.47702	3.66105e-30	Psyr_3957	anti sigma-E protein RseA	Polysaccharide synthesis and regulation
Psyr_1057	3727.16	-2.10078	5.82264e-23	Psyr_1057	alginate biosynthesis protein AlgX	Polysaccharide synthesis and regulation
Psyr_3551	13516	-1.70314	5.39604e-16	Psyr_3551	Arc-like DNA binding	Polysaccharide synthesis and regulation
Psyr_3303	165.688	-1.67985	0.0231652	Psyr_3303	polysaccharide export protein	Polysaccharide synthesis and regulation
Psyr_3956	15346.3	-1.58584	7.59056e-14	Psyr_3956	MucB/RseB	Polysaccharide synthesis and regulation
Psyr_1063	7776.27	-1.39861	3.75039e-11	Psyr_1063	GDP-mannose 6-dehydrogenase	Polysaccharide synthesis and regulation
Psyr_0064	5176.15	-1.26575	5.70003e-10	Psyr_0064	histidine kinase internal region	Polysaccharide synthesis and regulation
Psyr_1058	539.547	-1.17409	5.68923e-08	Psyr_1058	parallel beta-helix repeat-containing protein	Polysaccharide synthesis and regulation
Psyr_2103	297.653	-1.01165	1.49887e-05	Psyr_2103	levansucrase	Polysaccharide synthesis and regulation
Psyr_3301	349.224	1.02618	6.63057e-09	Psyr_3301	UDP-phosphate galactosephosphotransferase	Polysaccharide synthesis and regulation
Psyr_1580	1419.87	1.31485	4.93891e-15	Psyr_1580	ATPase AAA	Proteases
Psyr_0575	2546.99	1.44213	4.15161e-30	Psyr_0575	hypothetical protein	Proteases
Psyr_2224	600.851	-1.79037	1.32535e-10	Psyr_2224	FAD dependent oxidoreductase	QAC metabolism and transport
Psyr_2221	242.948	-1.69921	2.53956e-07	Psyr_2221	sarcosine oxidase, gamma subunit	QAC metabolism and transport
Psyr_2917	132.388	-1.34368	0.0233197	Psyr_2917	hypothetical protein	QAC metabolism and transport
Psyr_2223	138.195	-1.24986	0.0019918	Psyr_2223	sarcosine oxidase subunit delta	QAC metabolism and transport
Psyr_2222	1096.32	-1.16788	0.000113845	Psyr_2222	aminomethyltransferase	QAC metabolism and transport
Psyr_2916	1443.12	-1.15662	0.000729218	Psyr_2916	substrate-binding region of ABC-type glycine betaine transport system	QAC metabolism and transport
Psyr_4710	681.35	1.33889	2.58298e-08	Psyr_4710	binding-protein dependent transport system inner membrane protein	QAC metabolism and transport
Psyr_4775	2793.83	1.37592	1.38399e-06	Psyr_4775	ferredoxin:oxidoreductase FAD/NAD(P)-binding subunit	QAC metabolism and transport
Psyr_4714	742.11	1.66576	1.43217e-06	Psyr_4714	sarcosine oxidase, delta subunit, heterotetrameric	QAC metabolism and transport
Psyr_4709	4781.37	1.72765	4.40995e-09	Psyr_4709	substrate-binding region of ABC-type glycine betaine transport system	QAC metabolism and transport
Psyr_4715	8711.55	1.8442	7.31003e-09	Psyr_4715	sarcosine oxidase subunit alpha	QAC metabolism and transport
Psyr_4776	7828.68	1.85749	2.15826e-09	Psyr_4776	Rieske (2Fe-2S) protein	QAC metabolism and transport
Psyr_3758	8601.4	1.95309	1.28287e-12	Psyr_3758	substrate-binding region of ABC-type glycine betaine transport system	QAC metabolism and transport
Psyr_4713	4360.08	1.97066	4.59235e-12	Psyr_4713	sarcosine oxidase subunit beta	QAC metabolism and transport
Psyr_4716	1507.24	2.07578	2.18692e-11	Psyr_4716	sarcosine oxidase subunit gamma	QAC metabolism and transport
Psyr_4782	8003.81	2.24394	5.68323e-18	Psyr_4782	NADH:flavin oxidoreductase	QAC metabolism and transport
Psyr_4781	4443.92	2.43384	2.70692e-18	Psyr_4781	4Fe-4S ferredoxin	QAC metabolism and transport
Psyr_4711	1653.62	2.48757	1.66534e-28	Psyr_4711	glycine betaine/L-proline transporter ATP-binding subunit	QAC metabolism and transport
Psyr_4858	1759.96	1.04255	1.01337e-18	Psyr_4858	penicillin amidase	Quorum regulation
Psyr_2977	2844.09	-3.91131	1.87563e-72	Psyr_2977	cointegrate resolution protein T	Replication and DNA repair
recA	116995	-2.65341	1.88996e-38	Psyr_1378	recA ,recombinase A	Replication and DNA repair
Psyr_4197	44919	-1.99231	6.77181e-21	Psyr_4197	DNA repair protein RecN	Replication and DNA repair
Psyr_2761	2326.24	-1.75935	5.25438e-22	Psyr_2761	DNA-directed DNA polymerase	Replication and DNA repair
Psyr_0398	668.167	-1.61117	0.000733221	Psyr_0398	primosome assembly protein PriA	Replication and DNA repair
Psyr_3283	7188.22	-1.53718	4.22916e-18	Psyr_3283	LexA repressor	Replication and DNA repair
Psyr_1425	614.747	-1.48424	5.48435e-15	Psyr_1425	DNA-directed DNA polymerase	Replication and DNA repair
Psyr_3366	657.11	-1.33669	1.0219e-14	Psyr_3366	DNA-3-methyladenine glycosylase II	Replication and DNA repair
Psyr_3888	309.557	-1.07213	0.00432426	Psyr_3888	endonuclease III/Nth	Replication and DNA repair
dnaG	2083.53	1.14743	2.06213e-09	Psyr_4640	dnaG ,DNA primase	Replication and DNA repair
dnaA	2579.42	1.14995	2.93541e-11	Psyr_0001	dnaA ,chromosomal replication initiation protein	Replication and DNA repair
Psyr_4703	1541.22	1.15518	8.50117e-07	Psyr_4703	exonuclease	Replication and DNA repair
xseA	2269.58	1.24703	4.22916e-18	Psyr_1259	xseA ,exodeoxyribonuclease VII large subunit	Replication and DNA repair
Psyr_0926	7218.45	-2.3563	8.40047e-27	Psyr_0926	dTDP-glucose 4,6-dehydratase	Secondary metabolism
Psyr_5009	131.724	-1.71562	8.03163e-13	Psyr_5009	hypothetical protein	Secondary metabolism
Psyr_2576	1067.1	-1.56041	7.50272e-11	Psyr_2576	amino acid adenylation	Secondary metabolism
Psyr_5010	127.926	-1.47351	1.25677e-07	Psyr_5010	hypothetical protein	Secondary metabolism
Psyr_1793	766.215	-1.40959	1.89952e-05	Psyr_1793	amino acid adenylation	Secondary metabolism
Psyr_5011	526.153	-1.26748	1.31602e-08	Psyr_5011	amino acid adenylation:thioester reductase	Secondary metabolism
Psyr_4662	3146.62	1.21509	3.72814e-08	Psyr_4662	amino acid adenylation	Secondary metabolism
Psyr_0336	536.79	-2.94884	5.30662e-11	Psyr_0336	Outer membrane autotransporter barrel	Secretion/Efflux/Export
Psyr_3733	258.721	-2.63929	0.00019991	Psyr_3733	Outer membrane autotransporter barrel	Secretion/Efflux/Export
Psyr_3083	253.563	-2.52231	1.53219e-18	Psyr_3083	RND efflux system, outer membrane lipoprotein, NodT	Secretion/Efflux/Export
Psyr_2603	457.73	-2.33813	7.65177e-18	Psyr_2603	secretion protein HlyD	Secretion/Efflux/Export
Psyr_0541	197.457	-1.93565	1.51927e-14	Psyr_0541	small multidrug resistance protein	Secretion/Efflux/Export
Psyr_3150	2386.11	-1.37013	1.13513e-11	Psyr_3150	type II secretion system protein	Secretion/Efflux/Export
Psyr_3149	1128.22	-1.35444	9.82166e-10	Psyr_3149	general secretion pathway protein G	Secretion/Efflux/Export
Psyr_3081	301.699	-1.24493	1.85797e-07	Psyr_3081	secretion protein HlyD	Secretion/Efflux/Export
Psyr_2866	37.1248	-1.24003	0.00741441	Psyr_2866	secretion protein HlyD	Secretion/Efflux/Export
Psyr_4606	20907.1	-1.1858	6.67872e-10	Psyr_4606	Outer membrane autotransporter barrel	Secretion/Efflux/Export
Psyr_3130	152.633	-1.07261	0.00655199	Psyr_3130	secretion protein HlyD	Secretion/Efflux/Export
Psyr_0345	830.032	1.04343	4.35085e-14	Psyr_0345	secretion protein HlyD	Secretion/Efflux/Export
Psyr_2967	15096.3	4.83422	9.39455e-124	Psyr_2967	secretion protein HlyD	Secretion/Efflux/Export
Psyr_2968	25175.9	4.85985	9.83907e-112	Psyr_2968	hydrophobe/amphiphile efflux-1 HAE1	Secretion/Efflux/Export
Psyr_2969	18166.4	4.94641	4.00325e-74	Psyr_2969	RND efflux system, outer membrane lipoprotein, NodT	Secretion/Efflux/Export
Psyr_0135	163.421	-3.84442	3.13741e-07	Psyr_0135	hypothetical protein	Siderophore synthesis and transport
Psyr_0874	26.3587	-1.8415	0.000594802	Psyr_0874	biopolymer transport protein ExbD/TolR	Siderophore synthesis and transport
Psyr_1414	10302.8	-1.75944	5.62704e-19	Psyr_1414	hypothetical protein	Siderophore synthesis and transport
Psyr_0136	42.6611	-1.72824	0.000847004	Psyr_0136	MotA/TolQ/ExbB proton channel	Siderophore synthesis and transport
Psyr_4482	31.9031	-1.66022	0.0027528	Psyr_4482	biopolymer transport protein ExbD/TolR	Siderophore synthesis and transport
Psyr_0205	5545.86	-1.61754	2.05485e-10	Psyr_0205	MotA/TolQ/ExbB proton channel	Siderophore synthesis and transport
Psyr_1956	17759.3	-1.19802	1.9043e-06	Psyr_1956	pyoverdine biosynthesis regulatory protein	Siderophore synthesis and transport
Psyr_3243	3574.84	-1.10609	7.09611e-06	Psyr_3243	TonB-dependent siderophore receptor	Siderophore synthesis and transport
Psyr_0203	1794.45	-1.05442	6.50708e-06	Psyr_0203	TonB, C-terminal	Siderophore synthesis and transport
Psyr_2593	214.139	1.43585	3.83848e-13	Psyr_2593	ABC transporter	Siderophore synthesis and transport
Psyr_2449	2823.65	-2.77389	9.39238e-21	Psyr_2449	response regulator receiver	Signal transduction mechanisms
Psyr_2444	574.635	-1.21586	3.55491e-08	Psyr_2444	response regulator receiver	Signal transduction mechanisms
Psyr_1585	3150.32	1.02161	1.10892e-05	Psyr_1585	response regulator receiver:ATP-binding region, ATPase-like:histidine kinase A, N-terminal	Signal transduction mechanisms
Psyr_2445	4272.06	1.09206	5.44043e-10	Psyr_2445	response regulator receiver	Signal transduction mechanisms
Psyr_3994	584.131	1.10771	4.54787e-10	Psyr_3994	sensor histidine kinase	Signal transduction mechanisms
Psyr_0089	1761.2	1.14598	2.76968e-10	Psyr_0089	response regulator receiver	Signal transduction mechanisms
Psyr_4339	1356.98	1.19192	1.82261e-12	Psyr_4339	sensor histidine kinase	Signal transduction mechanisms
Psyr_1099	126.777	1.55693	1.10266e-07	Psyr_1099	response regulator receiver	Signal transduction mechanisms
Psyr_2856	1892.88	-2.2657	5.52291e-30	Psyr_2856	chitin-binding domain-containing protein	Special
Psyr_3989	100.824	-1.90858	3.8522e-07	Psyr_3989	hypothetical protein	Special
Psyr_3417	497.37	-1.40505	1.65671e-07	Psyr_3417	prevent-host-death protein	Special
Psyr_0656	15163.8	-5.4028	4.69919e-21	Psyr_0656	heavy metal transport/detoxification protein	Stress resistance
Psyr_3132	271.713	-1.23167	0.000394081	Psyr_3132	acriflavin resistance protein	Stress resistance
Psyr_4138	3076.29	-1.1831	1.17591e-09	Psyr_4138	toluene tolerance	Stress resistance
Psyr_0262	1421.42	-1.16091	6.08235e-07	Psyr_0262	transport-associated protein	Stress resistance
Psyr_4273	29708.5	1.36573	7.73073e-09	Psyr_4273	carbon starvation protein CstA	Stress resistance
Psyr_3708	1909.46	1.87711	1.16265e-22	Psyr_3708	sensor histidine kinase	Stress resistance
Psyr_3709	8310.26	2.50123	5.60283e-26	Psyr_3709	response regulator receiver:transcriptional regulatory protein, C-terminal	Stress resistance
iscS	25324.2	-2.34241	5.76885e-24	Psyr_1237	iscS ,cysteine desulfurase	Sulfur metabolism and transport
Psyr_2462	3352	-1.97657	1.95335e-11	Psyr_2462	nitrite/sulfite reductase, hemoprotein beta-component, ferrodoxin-like:nitrite and sulfite reductase 4Fe-4S region	Sulfur metabolism and transport
Psyr_3597	88.5393	-1.61036	0.0011303	Psyr_3597	ABC transporter	Sulfur metabolism and transport
Psyr_3086	289.472	-1.4839	4.75964e-15	Psyr_3086	sulfate transporter/antisigma-factor antagonist STAS	Sulfur metabolism and transport
Psyr_2515	93.4806	-1.31515	3.02085e-08	Psyr_2515	binding-protein dependent transport system inner membrane protein	Sulfur metabolism and transport
Psyr_3598	107.8	-1.22175	0.00732893	Psyr_3598	binding-protein dependent transport system inner membrane protein	Sulfur metabolism and transport
Psyr_0352	163.276	-1.12375	0.00012259	Psyr_0352	DszA family monooxygenase	Sulfur metabolism and transport
Psyr_3614	3038.75	-1.08575	3.25089e-08	Psyr_3614	methionine sulfoxide reductase B	Sulfur metabolism and transport
Psyr_2280	415.589	-1.08021	4.1776e-09	Psyr_2280	alkanesulfonate monooxygenase	Sulfur metabolism and transport
Psyr_3247	184.632	1.35338	0.000654507	Psyr_3247	alkanesulfonate monooxygenase	Sulfur metabolism and transport
Psyr_3383	555.085	1.35799	2.511e-08	Psyr_3383	extracellular solute-binding protein	Sulfur metabolism and transport
Psyr_0337	167.573	1.37738	1.7957e-05	Psyr_0337	taurine dioxygenase	Sulfur metabolism and transport
cysB	4052.77	1.65346	9.23401e-21	Psyr_2077	cysB ,transcriptional regulator CysB	Sulfur metabolism and transport
Psyr_4126	4257.11	1.85789	3.25849e-17	Psyr_4126	bifunctional sulfate adenylyltransferase subunit 1/adenylylsulfate kinase protein	Sulfur metabolism and transport
Psyr_4128	4093.84	1.92821	1.69769e-18	Psyr_4128	sulfate adenylyltransferase subunit 2	Sulfur metabolism and transport
Psyr_4873	273.452	2.21781	2.78595e-15	Psyr_4873	molybdenum-pterin-binding protein	Sulfur metabolism and transport
Psyr_4171	196.224	-1.31778	0.00232442	Psyr_4171	twin-arginine translocation pathway signal	TAT secretion system
Psyr_4263	2743.2	-2.35784	8.3863e-20	Psyr_4263	transcription elongation factor GreA/GreB	Transcription
algU	69150.3	-2.97401	6.96852e-44	Psyr_3958	algU ,RNA polymerase sigma factor AlgU	Transcription - Sigma factors
Psyr_4748	21561.8	-1.5367	1.74963e-10	Psyr_4748	RNA polymerase factor sigma-32	Transcription - Sigma factors
Psyr_3452	417.041	-1.16996	7.20705e-13	Psyr_3452	sulfate transporter/antisigma-factor antagonist STAS	Transcription - Sigma factors
Psyr_4593	14661.4	-1.08037	2.18328e-05	Psyr_4593	sigma factor domain-containing protein	Transcription - Sigma factors
Psyr_2336	3372.88	-3.99417	6.66355e-111	Psyr_2336	regulatory proteins, IclR	Transcriptional regulation
Psyr_1858	2485.18	-3.14646	1.57753e-59	Psyr_1858	regulatory protein LuxR	Transcriptional regulation
Psyr_1802	475.487	-3.14379	3.79723e-31	Psyr_1802	regulatory proteins, AsnC/Lrp	Transcriptional regulation
Psyr_3135	1020.02	-2.91259	5.10268e-44	Psyr_3135	transcriptional regulator GntR	Transcriptional regulation
Psyr_2713	1238.24	-2.87459	1.80657e-41	Psyr_2713	regulatory protein LysR	Transcriptional regulation
Psyr_4605	12374	-2.87249	7.7705e-31	Psyr_4605	transcriptional regulator PrtN	Transcriptional regulation
Psyr_2920	10411.1	-2.6591	1.17514e-31	Psyr_2920	transcriptional regulator GntR	Transcriptional regulation
Psyr_3347	3181.48	-2.20533	8.82628e-20	Psyr_3347	regulatory protein, TetR	Transcriptional regulation
Psyr_2114	78.4174	-2.11838	1.84118e-05	Psyr_2114	LuxR response regulator receiver	Transcriptional regulation
Psyr_3530	5749.41	-2.01905	1.37794e-16	Psyr_3530	transcriptional regulator GntR	Transcriptional regulation
Psyr_2045	16.6351	-1.93357	0.00218498	Psyr_2045	regulatory protein LuxR	Transcriptional regulation
Psyr_2084	6405.85	-1.90249	1.72398e-15	Psyr_2084	transcriptional regulator GntR	Transcriptional regulation
Psyr_2927	447.831	-1.90164	2.63789e-14	Psyr_2927	regulatory protein, TetR	Transcriptional regulation
Psyr_3073	250.754	-1.87382	0.000123536	Psyr_3073	regulatory protein LysR	Transcriptional regulation
Psyr_3526	1401.96	-1.75507	3.91707e-17	Psyr_3526	regulatory protein LysR	Transcriptional regulation
Psyr_1800	381.664	-1.71349	2.88729e-26	Psyr_1800	regulatory protein LysR	Transcriptional regulation
Psyr_5015	530.606	-1.50407	1.4111e-16	Psyr_5015	regulatory protein LysR	Transcriptional regulation
Psyr_3538	485.986	-1.43421	1.64998e-18	Psyr_3538	regulatory protein, TetR	Transcriptional regulation
Psyr_3118	744.513	-1.39452	1.13526e-09	Psyr_3118	transcriptional regulator GntR	Transcriptional regulation
Psyr_0660	342.697	-1.19911	1.76141e-05	Psyr_0660	regulatory protein ArsR	Transcriptional regulation
Psyr_2395	531.037	-1.14798	9.10885e-11	Psyr_2395	regulatory protein LysR	Transcriptional regulation
Psyr_2183	1502.33	-1.07663	2.7102e-05	Psyr_2183	transcriptional regulator GntR	Transcriptional regulation
Psyr_2536	409.349	-1.05945	5.13394e-08	Psyr_2536	regulatory protein LysR	Transcriptional regulation
Psyr_4335	718.01	-1.04539	2.08357e-07	Psyr_4335	regulatory proteins, AsnC/Lrp	Transcriptional regulation
Psyr_1386	341.379	-1.01941	2.28166e-08	Psyr_1386	regulatory protein LysR	Transcriptional regulation
Psyr_3521	678.985	1.05771	7.33944e-09	Psyr_3521	regulatory protein LysR	Transcriptional regulation
Psyr_1780	322.598	1.12523	9.53797e-06	Psyr_1780	regulatory protein, TetR	Transcriptional regulation
Psyr_3057	532.239	1.15289	3.59511e-07	Psyr_3057	regulatory protein, DeoR	Transcriptional regulation
Psyr_3917	2651.31	1.2601	7.55093e-13	Psyr_3917	regulatory protein LysR	Transcriptional regulation
Psyr_2729	475.845	1.28696	2.77771e-08	Psyr_2729	regulatory protein, MarR	Transcriptional regulation
Psyr_3102	1370.84	1.3205	8.59836e-11	Psyr_3102	regulatory protein LysR	Transcriptional regulation
Psyr_3022	1028.97	1.35875	3.98548e-11	Psyr_3022	regulatory proteins, AsnC/Lrp	Transcriptional regulation
Psyr_1736	4770.27	2.89326	1.43379e-41	Psyr_1736	helix-turn-helix, Fis-type	Transcriptional regulation
Psyr_3339	1192.55	-1.5479	1.67873e-12	Psyr_3339	carbon storage regulator	Translation
thrS	17154.2	-1.16646	1.37724e-09	Psyr_2162	thrS ,threonyl-tRNA synthetase	Translation
rpsH	20119.9	-1.15398	3.30075e-08	Psyr_4534	rpsH ,30S ribosomal protein S8	Translation
rplU	9063.67	-1.04859	0.000162419	Psyr_0701	rplU ,50S ribosomal protein L21	Translation
rpmI	19213.1	1.03825	1.61851e-05	Psyr_2164	rpmI ,50S ribosomal protein L35	Translation
Psyr_3058	1773.41	1.26998	2.36534e-09	Psyr_3058	amidase	Translation
Psyr_2749	526.552	1.28654	3.78655e-11	Psyr_2749	methionyl-tRNA synthetase	Translation
rpsO	27521.6	1.50776	1.624e-12	Psyr_4177	rpsO ,30S ribosomal protein S15	Translation
rplT	41113.2	1.77135	7.33785e-14	Psyr_2165	rplT ,50S ribosomal protein L20	Translation
rpmE2	12677.5	2.73022	1.36859e-17	Psyr_3920	rpmE2 ,50S ribosomal protein L31	Translation
Psyr_2351	448.496	2.82356	2.20579e-26	Psyr_2351	tRNA synthetase	Translation
Psyr_0140	96.564	-3.37166	1.49465e-07	Psyr_0140	binding-protein dependent transport system inner membrane protein	Transport
Psyr_3800	132.121	-2.50253	3.84114e-05	Psyr_3800	major facilitator transporter	Transport
Psyr_1004	118.278	-2.14914	7.12847e-05	Psyr_1004	inner-membrane translocator	Transport
Psyr_3972	53.3133	-1.91678	2.62304e-05	Psyr_3972	ABC transporter, periplasmic substrate-binding protein	Transport
Psyr_0672	133.47	-1.85826	0.000377421	Psyr_0672	inner-membrane translocator	Transport
Psyr_2503	7969.26	-1.79212	1.55578e-08	Psyr_2503	extracellular solute-binding protein	Transport
Psyr_4692	223.849	-1.76998	9.84074e-05	Psyr_4692	ABC transporter	Transport
Psyr_4660	490.419	-1.69141	5.49952e-08	Psyr_4660	formate/nitrite transporter	Transport
Psyr_1167	68.2775	-1.64699	0.0106386	Psyr_1167	inner-membrane translocator	Transport
Psyr_1003	113.332	-1.56719	0.00105715	Psyr_1003	inner-membrane translocator	Transport
Psyr_0673	539.343	-1.33834	3.22053e-09	Psyr_0673	ABC transporter	Transport
Psyr_4696	89.7913	-1.33404	0.00218899	Psyr_4696	periplasmic binding protein/LacI transcriptional regulator	Transport
Psyr_4141	2166.94	-1.17434	6.95158e-10	Psyr_4141	ABC transporter	Transport
Psyr_5066	4018.28	-1.11097	6.0527e-10	Psyr_5066	import inner membrane translocase, subunit Tim44	Transport
Psyr_2333	81.2959	-1.08073	0.0230518	Psyr_2333	binding-protein dependent transport system inner membrane protein	Transport
Psyr_1002	408.765	-1.07809	0.00513379	Psyr_1002	ABC transporter	Transport
Psyr_3126	1494.91	-1.04687	7.82097e-07	Psyr_3126	transporter	Transport
Psyr_4695	127.855	-1.02221	0.00078511	Psyr_4695	extracellular solute-binding protein	Transport
Psyr_1268	1257.94	1.07308	1.5235e-09	Psyr_1268	transglycosylase	Transport
Psyr_2304	646.396	1.12123	1.9404e-07	Psyr_2304	major facilitator transporter	Transport
Psyr_4175	13257.6	1.21635	1.29754e-05	Psyr_4175	transport-associated protein	Transport
Psyr_3671	1419.3	1.26001	3.8188e-13	Psyr_3671	major facilitator transporter	Transport
Psyr_5091	2205.49	2.07587	4.89812e-10	Psyr_5091	binding-protein dependent transport system inner membrane protein	Transport
Psyr_0648	941.845	3.1881	4.75078e-49	Psyr_0648	transporter	Transport
Psyr_1742	27323.9	4.03897	3.50855e-43	Psyr_1742	ABC transporter, periplasmic substrate-binding protein	Transport
nhaA_2	89.6462	-1.76423	0.00244266	Psyr_4210	nhaA ,pH-dependent sodium/proton antiporter	Transport (inorganic ions)
Psyr_1950	2182.88	1.22093	1.74727e-08	Psyr_1950	ABC transporter	Transport (inorganic ions)
Psyr_2139	1482.35	2.73026	1.05451e-41	Psyr_2139	potassium efflux system protein	Transport (inorganic ions)
Psyr_4503	54.8733	-1.24476	0.00355472	Psyr_4503	binding-protein dependent transport system inner membrane protein	Transport (organic compounds)
glpT	1274.3	1.41942	5.10716e-14	Psyr_0305	glpT ,sn-glycerol-3-phosphate transporter	Transport (organic compounds)
Psyr_1631	1376.26	3.82363	3.90943e-87	Psyr_1631	hypothetical protein	Transport (organic compounds)
Psyr_1630	6349.65	4.02107	1.45234e-112	Psyr_1630	ABC transporter	Transport (organic compounds)
Psyr_2677	117.919	-2.22222	5.51465e-06	Psyr_2677	oligopeptide/dipeptide ABC transporter ATP-binding protein-like protein	Transport (peptides)
Psyr_2263	68.2023	-1.38929	0.00590424	Psyr_2263	oligopeptide/dipeptide ABC transporter ATP-binding protein-like protein	Transport (peptides)
Psyr_1211	166.798	-2.96819	1.52882e-09	Psyr_1211	type III secretion protein HrpP	Type III secretion system
Psyr_0778	306.189	-2.16347	2.45076e-07	Psyr_0778	type III effector HopAG1	Type III secretion system
Psyr_1218	192.639	-1.97112	1.39586e-06	Psyr_1218	type III helper protein HrpK1	Type III secretion system
Psyr_1217	24.9208	-1.90501	0.000185054	Psyr_1217	sigma-70 region 2:sigma-70 region 4	Type III secretion system
Psyr_1199	159.073	-1.85258	1.16628e-16	Psyr_1199	type III secretion protein HrpG	Type III secretion system
Psyr_1216	121.011	-1.55737	6.89314e-09	Psyr_1216	type III secretion protein HrpJ	Type III secretion system
HrpR	720.801	-1.5208	4.46057e-17	Psyr_1190	HrpR ,type III transcriptional regulator HrpR	Type III secretion system
HrcU	80.4689	-1.46322	1.90278e-05	Psyr_1205	HrcU ,type III secretion protein HrcU	Type III secretion system
Psyr_1186	603.479	-1.24796	3.07216e-06	Psyr_1186	type III effector HopM1	Type III secretion system
HrcN	345.914	-1.19619	0.0140884	Psyr_1213	HrcN ,type III secretion cytoplasmic ATPase HrcN	Type III secretion system
Psyr_0779	490.159	-1.13063	1.92391e-08	Psyr_0779	type III effector HopAH1	Type III secretion system
Psyr_3123	403.282	-1.0851	9.13891e-08	Psyr_3123	type III effector HopAH2	Type III secretion system
AvrE1	1329.75	-1.07541	3.52547e-11	Psyr_1188	AvrE1 ,type III effector protein AvrE1	Type III secretion system
Psyr_1185	68.4533	-1.04447	0.000801597	Psyr_1185	effector locus protein	Type III secretion system
Psyr_4966	305.568	-1.36856	0.000198605	Psyr_4966	ImpA-like protein	Type VI secretion system
Psyr_1935	451.914	-1.3329	2.55581e-09	Psyr_1935	hypothetical protein	Type VI secretion system
Psyr_3755	1688.73	-4.84184	3.73818e-57	Psyr_3755	hypothetical protein
Psyr_4305	2300.43	-4.00296	1.70688e-88	Psyr_4305	hypothetical protein
Psyr_3868	13275.2	-3.58016	1.88166e-68	Psyr_3868	hypothetical protein
Psyr_4676	2381.45	-3.4895	4.24709e-30	Psyr_4676	hypothetical protein
Psyr_3539	464.134	-3.41045	5.52291e-30	Psyr_3539	Short-chain dehydrogenase/reductase SDR
Psyr_4806	64.0155	-3.38533	1.49215e-14	Psyr_4806	hypothetical protein
Psyr_4804	1054.54	-3.31064	6.1682e-48	Psyr_4804	hypothetical protein
Psyr_2425	1952.4	-3.24723	2.44507e-30	Psyr_2425	hypothetical protein
Psyr_2870	54.9332	-3.20647	3.5854e-07	Psyr_2870
Psyr_4604	4086.48	-3.18398	4.93079e-57	Psyr_4604	hypothetical protein
Psyr_4931	2513.52	-3.1505	2.60144e-38	Psyr_4931	hypothetical protein
Psyr_3358	507.013	-3.14891	5.88157e-48	Psyr_3358	transmembrane pair
Psyr_1540	738.781	-3.1477	7.35108e-39	Psyr_1540	hypothetical protein
Psyr_1232	54653.7	-3.09066	2.06763e-37	Psyr_1232	hypothetical protein
Psyr_2144	11226.8	-3.05718	4.71467e-44	Psyr_2144	hypothetical protein
Psyr_1221	68.4063	-2.98176	1.09745e-05	Psyr_1221
Psyr_1391	1179.17	-2.95066	2.04126e-21	Psyr_1391	N-acetyltransferase GCN5
Psyr_2310	4785.59	-2.9501	1.4381e-29	Psyr_2310	lipoprotein
Psyr_0768	538.358	-2.93955	1.31641e-25	Psyr_0768	hypothetical protein
Psyr_1916	16783.4	-2.89026	2.42429e-46	Psyr_1916	peptidase S24, S26A and S26B
Psyr_1931	34.8939	-2.88773	2.05269e-11	Psyr_1931	hypothetical protein
Psyr_0684	35.3829	-2.872	1.5559e-08	Psyr_0684	hypothetical protein
Psyr_0858	1330.96	-2.7978	2.18647e-24	Psyr_0858	hypothetical protein
Psyr_1863	1555.12	-2.77116	8.32291e-30	Psyr_1863	hypothetical protein
Psyr_3034	39.7302	-2.75083	6.27046e-08	Psyr_3034	hypothetical protein
Psyr_3784	1501.78	-2.73025	1.5964e-24	Psyr_3784	hypothetical protein
Psyr_4445	1629.49	-2.7281	2.14474e-22	Psyr_4445	hypothetical protein
Psyr_4000	266.335	-2.67534	1.95927e-25	Psyr_4000	hypothetical protein
Psyr_4705	410.913	-2.63059	1.85574e-27	Psyr_4705	hypothetical protein
Psyr_0037	1628.78	-2.57238	2.71849e-32	Psyr_0037	hypothetical protein
Psyr_1881	471.02	-2.57179	2.20563e-21	Psyr_1881	hypothetical protein
Psyr_1877	1084.17	-2.55676	6.1412e-20	Psyr_1877	EthD protein
Psyr_0369	2283.2	-2.55308	1.23015e-31	Psyr_0369	lipoprotein
Psyr_2158	4954.69	-2.5375	3.43117e-30	Psyr_2158	hypothetical protein
Psyr_0699	68.7968	-2.52333	0.00377823	Psyr_0699
Psyr_4722	6234.13	-2.52255	1.34696e-23	Psyr_4722	hypothetical protein
Psyr_3320	280.178	-2.51194	4.41013e-20	Psyr_3320	hypothetical protein
Psyr_0963	10045.5	-2.47895	2.92002e-26	Psyr_0963	hypothetical protein
Psyr_3342	8240.32	-2.47003	3.53957e-17	Psyr_3342	hypothetical protein
Psyr_1381	2333.15	-2.46883	4.97732e-27	Psyr_1381	hypothetical protein
Psyr_0195	69.1421	-2.45556	4.46676e-05	Psyr_0195	hypothetical protein
Psyr_1834	3875.75	-2.45077	6.4276e-25	Psyr_1834	hypothetical protein
Psyr_2058	1240.74	-2.45028	9.74077e-10	Psyr_2058	hypothetical protein
Psyr_2052	2341.54	-2.42677	2.96967e-22	Psyr_2052	lipoprotein
Psyr_4495	25.183	-2.42543	2.58512e-07	Psyr_4495	Beta-lactamase
Psyr_4040	74.6902	-2.41944	3.3613e-08	Psyr_4040	cytoplasmic protein
Psyr_4468	2616.44	-2.40118	4.00502e-27	Psyr_4468	hypothetical protein
Psyr_3582	296.346	-2.39678	5.44793e-19	Psyr_3582	hypothetical protein
Psyr_3032	1132.82	-2.39633	8.23562e-17	Psyr_3032	lipoprotein
Psyr_0470	365.522	-2.3945	2.02122e-29	Psyr_0470	hypothetical protein
Psyr_3667	216.491	-2.39239	2.31609e-19	Psyr_3667	hypothetical protein
Psyr_0041	638.857	-2.38795	1.85323e-16	Psyr_0041	hypothetical protein
Psyr_1295	9379.5	-2.38333	1.30488e-18	Psyr_1295	hypothetical protein
Psyr_3891	152.658	-2.37245	2.81969e-16	Psyr_3891	hypothetical protein
Psyr_2873	68.6082	-2.35432	3.57874e-05	Psyr_2873	Acyl-CoA dehydrogenase, C-terminal
Psyr_4599	2124.9	-2.35014	1.14124e-21	Psyr_4599	hypothetical protein
Psyr_0765	707.531	-2.32879	1.94748e-21	Psyr_0765	hypothetical protein
Psyr_5094	2371.91	-2.32571	7.06732e-16	Psyr_5094	hypothetical protein
Psyr_3623	680.148	-2.32494	1.76496e-18	Psyr_3623	hypothetical protein
Psyr_0998	290.336	-2.30318	5.19924e-24	Psyr_0998	isochorismatase hydrolase
Psyr_0038	12695.7	-2.29639	4.94182e-34	Psyr_0038	hypothetical protein
Psyr_2365	5979.36	-2.27838	1.17738e-28	Psyr_2365	radical SAM family protein
Psyr_2899	4975.46	-2.27277	1.42865e-27	Psyr_2899	hypothetical protein
Psyr_1766	2510.24	-2.25907	2.82969e-24	Psyr_1766	hypothetical protein
Psyr_3497	6828.17	-2.25657	1.33836e-22	Psyr_3497	SH3 domain-containing protein
Psyr_3590	4606.73	-2.2541	5.19399e-37	Psyr_3590	hypothetical protein
Psyr_4077	357.406	-2.24984	9.2828e-27	Psyr_4077	methylated-DNA-[protein]-cysteine S-methyltransferase
Psyr_1852	993.985	-2.2445	4.44247e-22	Psyr_1852	hypothetical protein
Psyr_3285	2557.99	-2.23913	1.31864e-27	Psyr_3285	hypothetical protein
Psyr_0194	111.938	-2.23272	2.87846e-07	Psyr_0194	short-chain dehydrogenase
Psyr_4601	841.266	-2.22811	1.27065e-14	Psyr_4601	hypothetical protein
Psyr_2417	54717.5	-2.20118	8.35905e-18	Psyr_2417	hypothetical protein
Psyr_4302	3315.07	-2.18918	5.46333e-23	Psyr_4302	hypothetical protein
Psyr_0166	396.496	-2.17746	5.13888e-14	Psyr_0166	hypothetical protein
Psyr_3518	8.308	-2.17744	0.00137732	Psyr_3518	hypothetical protein
Psyr_3503	252.629	-2.17158	1.7231e-06	Psyr_3503	hypothetical protein
Psyr_3398	1501.04	-2.14433	4.70163e-16	Psyr_3398	alanine racemase, N-terminal
Psyr_5107	72.7069	-2.14227	4.59678e-06	Psyr_5107	glycosyl transferase family protein
Psyr_0633	3481.14	-2.11371	3.49665e-17	Psyr_0633	hypothetical protein
Psyr_4879	352.287	-2.10657	1.19676e-29	Psyr_4879	hypothetical protein
Psyr_0241	2906.09	-2.10309	1.25894e-30	Psyr_0241	hypothetical protein
Psyr_2279	7515.34	-2.09742	2.59618e-13	Psyr_2279	hypothetical protein
Psyr_0927	122.86	-2.07927	1.16938e-07	Psyr_0927	hypothetical protein
Psyr_0897	119.374	-2.07891	0.000108536	Psyr_0897	hypothetical protein
Psyr_2227	1712.05	-2.07052	1.11968e-14	Psyr_2227	hypothetical protein
Psyr_1632	365.907	-2.05927	1.55016e-05	Psyr_1632	ComEC/Rec2-like protein:DNA internalization-related competence protein ComEC/Rec2
Psyr_1012	89.7316	-2.05513	2.757e-05	Psyr_1012	group 1 glycosyl transferase
Psyr_2367	121.333	-2.03172	9.34436e-05	Psyr_2367	hypothetical protein
Psyr_0883	845.789	-2.02161	8.45547e-22	Psyr_0883	S-type Pyocin
Psyr_4139	2828.63	-2.00603	2.3971e-21	Psyr_4139	hypothetical protein
Psyr_2871	81.2609	-1.98331	0.000635708	Psyr_2871
Psyr_4421	188.972	-1.98302	0.0150744	Psyr_4421	hypothetical protein
Psyr_2016	8232.96	-1.98135	6.88873e-18	Psyr_2016	lipoprotein
Psyr_4224	2131.55	-1.96569	8.70873e-13	Psyr_4224	hypothetical protein
Psyr_4492	136.896	-1.96147	4.32604e-10	Psyr_4492	hypothetical protein
Psyr_0817	4924.49	-1.95868	3.32167e-29	Psyr_0817	N-acetyl-anhydromuranmyl-L-alanine amidase
Psyr_5000	50.8156	-1.95287	4.89995e-05	Psyr_5000	hypothetical protein
Psyr_0129	293.329	-1.9483	1.22717e-12	Psyr_0129	hypothetical protein
Psyr_0188	9348.93	-1.94481	4.22809e-18	Psyr_0188	hypothetical protein
Psyr_5054	1067.16	-1.94474	3.62135e-25	Psyr_5054	hypothetical protein
Psyr_2360	6768.7	-1.93963	4.83762e-10	Psyr_2360	hypothetical protein
Psyr_1860	1654.96	-1.9303	1.80728e-13	Psyr_1860	ankyrin
Psyr_3835	82.7347	-1.92337	1.08657e-05	Psyr_3835	hypothetical protein
Psyr_2149	944.732	-1.91993	1.24659e-27	Psyr_2149	hypothetical protein
Psyr_1719	137.02	-1.91729	0.000880996	Psyr_1719	hypothetical protein
Psyr_1405	131.234	-1.91575	0.016993	Psyr_1405	hypothetical protein
Psyr_3782	4440.67	-1.91402	1.20343e-11	Psyr_3782	CsbD-like protein
Psyr_1377	2201.84	-1.91168	8.3569e-21	Psyr_1377	CinA, C-terminal
Psyr_0032	1376.56	-1.88906	5.869e-16	Psyr_0032	hypothetical protein
Psyr_2497	946.893	-1.87759	1.05612e-15	Psyr_2497	lipoprotein
Psyr_4583	6437.78	-1.86	1.2774e-13	Psyr_4583	glycoside hydrolase family protein
Psyr_3823	3443.58	-1.85766	3.88355e-09	Psyr_3823	hemolysin-type calcium-binding region
Psyr_1332	523.93	-1.84965	7.81983e-18	Psyr_1332	glycosyl transferase family protein
Psyr_4719	1295.74	-1.8493	2.39077e-06	Psyr_4719	hypothetical protein
Psyr_3929	490.961	-1.84901	2.50408e-17	Psyr_3929	hypothetical protein
Psyr_2118	2666.03	-1.84468	3.16793e-10	Psyr_2118	hypothetical protein
Psyr_4594	15362.5	-1.82957	7.33783e-12	Psyr_4594	hypothetical protein
Psyr_4598	882.845	-1.82554	2.49452e-12	Psyr_4598	lipoprotein
Psyr_3082	186.458	-1.82385	4.33087e-13	Psyr_3082	MltA-interacting MipA
Psyr_0310	184.766	-1.82323	3.04123e-16	Psyr_0310	HNH endonuclease
Psyr_5071	1471.25	-1.79953	9.01486e-14	Psyr_5071	hypothetical protein
Psyr_0167	166.142	-1.79228	0.019197	Psyr_0167	hypothetical protein
Psyr_2674	40.9919	-1.78829	0.00176863	Psyr_2674	hypothetical protein
Psyr_0313	302.999	-1.78568	7.60321e-09	Psyr_0313	zinc-containing alcohol dehydrogenase superfamily protein
Psyr_2101	125.388	-1.78352	0.000156269	Psyr_2101	protein kinase
Psyr_2393	902.927	-1.78011	2.71868e-11	Psyr_2393	flavin reductase-like protein
Psyr_1130	570.735	-1.77642	1.48595e-10	Psyr_1130	hypothetical protein
Psyr_3300	4128.17	-1.7748	1.01731e-14	Psyr_3300	lipid kinase
Psyr_0527	904.917	-1.76783	5.54538e-12	Psyr_0527	type III effector HopAC1
Psyr_1541	595.009	-1.76093	1.88523e-14	Psyr_1541	hypothetical protein
Psyr_4657	14.3811	-1.75904	0.0119166	Psyr_4657
Psyr_3259	1645.84	-1.75535	9.59922e-12	Psyr_3259	hypothetical protein
Psyr_4596	15545.8	-1.75266	1.9574e-10	Psyr_4596	hypothetical protein
Psyr_3726	105.205	-1.74949	1.17024e-06	Psyr_3726	hypothetical protein
Psyr_1866	1181.86	-1.74368	3.97099e-12	Psyr_1866	hypothetical protein
Psyr_2461	674.276	-1.73904	1.29007e-06	Psyr_2461	hypothetical protein
Psyr_5023	1470.56	-1.73795	2.97572e-22	Psyr_5023	hypothetical protein
Psyr_3867	2142.41	-1.73413	5.55893e-22	Psyr_3867	hypothetical protein
Psyr_2294	376.156	-1.73301	1.61116e-10	Psyr_2294	hypothetical protein
Psyr_3540	157.041	-1.73005	1.12359e-11	Psyr_3540	zinc-containing alcohol dehydrogenase superfamily protein
Psyr_3766	445.371	-1.70976	1.02776e-11	Psyr_3766	hypothetical protein
Psyr_4600	17137.6	-1.70777	1.33171e-11	Psyr_4600	glycoside hydrolase family protein
Psyr_4041	108.911	-1.70571	0.000229074	Psyr_4041	hypothetical protein
Psyr_4015	1617.38	-1.70177	1.66569e-18	Psyr_4015	hypothetical protein
Psyr_1849	4456.59	-1.69589	2.45111e-11	Psyr_1849	isochorismatase hydrolase
Psyr_0128	610.662	-1.6941	6.24027e-07	Psyr_0128	hypothetical protein
Psyr_2353	1214.72	-1.68959	5.83565e-25	Psyr_2353	hypothetical protein
Psyr_3093	184.211	-1.68723	0.000338697	Psyr_3093	hypothetical protein
Psyr_0107	11.4205	-1.68439	0.0194557	Psyr_0107	hypothetical protein
Psyr_3841	8342.31	-1.68262	5.18551e-12	Psyr_3841	hypothetical protein
Psyr_2741	120.971	-1.67985	0.00325605	Psyr_2741	Beta-lactamase
Psyr_4386	960.571	-1.67946	6.84935e-19	Psyr_4386	hypothetical protein
Psyr_4788	3632.42	-1.67292	2.43334e-14	Psyr_4788	lipoprotein
Psyr_2278	2270.8	-1.6664	2.41177e-09	Psyr_2278	luciferase
Psyr_2148	1482.58	-1.66269	2.56774e-12	Psyr_2148	deoxyribonuclease I
Psyr_2746	81.4244	-1.66007	0.000775028	Psyr_2746	L-lysine 6-monooxygenase
Psyr_3384	2273.45	-1.65707	3.76566e-11	Psyr_3384	lipoprotein
Psyr_4080	234.814	-1.65618	2.17577e-05	Psyr_4080	Rhs element Vgr protein
Psyr_4332	1834.74	-1.64787	2.73768e-13	Psyr_4332	hypothetical protein
Psyr_3067	31.1546	-1.61876	0.0147967	Psyr_3067	hypothetical protein
Psyr_3101	952.388	-1.61586	1.30187e-15	Psyr_3101	Alpha/beta hydrolase fold
Psyr_0981	1301.71	-1.5969	3.76566e-11	Psyr_0981	hypothetical protein
Psyr_1238	7877.31	-1.5944	1.39994e-06	Psyr_1238	scaffold protein
Psyr_2430	1024.12	-1.58265	1.00442e-17	Psyr_2430	NUDIX hydrolase
Psyr_0434	458.61	-1.58079	0.0205318	Psyr_0434	AMP-dependent synthetase and ligase
Psyr_4085	108.157	-1.57496	1.05032e-10	Psyr_4085	hypothetical protein
Psyr_4763	1624.23	-1.57353	1.68211e-09	Psyr_4763	peptidase C56, PfpI
Psyr_3765	42.557	-1.56405	0.0133457	Psyr_3765	hypothetical protein
Psyr_1031	488.389	-1.56245	6.59219e-11	Psyr_1031	hypothetical protein
Psyr_0904	1265.21	-1.55478	4.49494e-12	Psyr_0904	short-chain dehydrogenase
Psyr_1593	211.633	-1.55343	0.000658496	Psyr_1593	hypothetical protein
Psyr_3764	315.035	-1.55316	2.27654e-09	Psyr_3764	hypothetical protein
Psyr_0391	5072.07	-1.53991	1.39701e-18	Psyr_0391	Poly granule associated
Psyr_5078	3773.36	-1.53564	2.15026e-10	Psyr_5078	hypothetical protein
Psyr_0640	2458.45	-1.52927	3.38687e-10	Psyr_0640	lipoprotein
Psyr_5046	1360.03	-1.50532	5.15498e-11	Psyr_5046	transglycosylase-associated protein
Psyr_4045	362.746	-1.50011	1.23641e-07	Psyr_4045	YceI
Psyr_0800	784.522	-1.49829	1.18127e-10	Psyr_0800	hypothetical protein
Psyr_1595	990.454	-1.49594	7.33944e-09	Psyr_1595	hypothetical protein
Psyr_0248	6119.66	-1.48809	3.33181e-07	Psyr_0248	hypothetical protein
Psyr_2386	242.135	-1.48147	1.59483e-05	Psyr_2386	hypothetical protein
Psyr_1155	229.414	-1.47946	3.48231e-07	Psyr_1155	hypothetical protein
Psyr_2140	1812.06	-1.47212	7.10165e-13	Psyr_2140	hypothetical protein
Psyr_4725	2582.56	-1.46422	1.46953e-14	Psyr_4725	hypothetical protein
Psyr_3882	6744.17	-1.45686	9.41731e-10	Psyr_3882	hypothetical protein
Psyr_2382	10.4811	-1.45459	0.0226113	Psyr_2382	hypothetical protein
Psyr_4906	1766.95	-1.45356	9.20172e-12	Psyr_4906	lipoprotein
Psyr_0766	87.3957	-1.45146	4.7108e-06	Psyr_0766	hypothetical protein
Psyr_3108	336.554	-1.43846	1.03134e-07	Psyr_3108	hypothetical protein
ssrA	1.32352e+07	-1.43809	5.55536e-10	Psyr_RNA65	ssrA ,ssrA
Psyr_0319	1188.02	-1.43722	7.43155e-13	Psyr_0319	hypothetical protein
Psyr_0776	583.363	-1.43568	8.35994e-09	Psyr_0776	periplasmic binding protein/LacI transcriptional regulator
Psyr_0036	2942.65	-1.43416	2.51621e-07	Psyr_0036	hypothetical protein
Psyr_2321	85.2704	-1.42996	6.30861e-07	Psyr_2321	YD repeat-containing protein
Psyr_0131	112.463	-1.42875	1.5424e-06	Psyr_0131	HAD family hydrolase
Psyr_4798	680.25	-1.42532	8.57274e-09	Psyr_4798	hypothetical protein
Psyr_4329	1054.6	-1.42285	5.79254e-09	Psyr_4329	hypothetical protein
Psyr_3869	1937.27	-1.4193	2.4332e-14	Psyr_3869	peptidase
Psyr_4489	1123.07	-1.41426	4.47049e-15	Psyr_4489	cytoplasmic protein
recX	4686.85	-1.40715	8.25181e-12	Psyr_1379	recX ,recombination regulator RecX
Psyr_0617	553.18	-1.40713	3.50542e-17	Psyr_0617	hypothetical protein
Psyr_3508	130.381	-1.4069	3.89398e-05	Psyr_3508	BNR repeat-containing glycosyl hydrolase
Psyr_4262	114.426	-1.4039	9.26053e-09	Psyr_4262	lipoprotein
Psyr_0197	303.691	-1.40051	0.00512578	Psyr_0197	Mg chelatase-like protein
Psyr_3035	392.436	-1.40051	7.0234e-17	Psyr_3035	glycoside hydrolase family protein
Psyr_0616	177.476	-1.39482	7.6523e-11	Psyr_0616	hypothetical protein
Psyr_3761	351.53	-1.39231	3.98734e-08	Psyr_3761	hypothetical protein
Psyr_4082	216.953	-1.39159	1.66463e-07	Psyr_4082	hypothetical protein
Psyr_1321	3436.66	-1.38632	8.90315e-09	Psyr_1321	hypothetical protein
Psyr_4921	78.6426	-1.38516	0.00149617	Psyr_4921	hypothetical protein
Psyr_1767	1610.72	-1.38187	1.39859e-12	Psyr_1767	NADPH-dependent FMN reductase
Psyr_2529	149.353	-1.38123	0.00379101	Psyr_2529	amidohydrolase
Psyr_3536	121.17	-1.38048	1.40259e-07	Psyr_3536	hypothetical protein
Psyr_4990	625.632	-1.37779	3.60878e-07	Psyr_4990	YD repeat-containing protein
Psyr_2410	316.68	-1.37656	9.5082e-11	Psyr_2410	zinc-containing alcohol dehydrogenase superfamily protein
Psyr_1076	268.812	-1.37302	2.11634e-07	Psyr_1076	cyanate transport system protein
Psyr_4602	5948.7	-1.36193	2.83215e-09	Psyr_4602	hypothetical protein
Psyr_4853	1851.5	-1.34481	2.37444e-10	Psyr_4853	hypothetical protein
Psyr_2339	1070.71	-1.33703	2.54483e-09	Psyr_2339	hypothetical protein
Psyr_2636	278.888	-1.3305	2.35845e-08	Psyr_2636	TspO/MBR-related protein
Psyr_0318	3513.83	-1.32673	2.37274e-12	Psyr_0318	hypothetical protein
Psyr_2242	1012.93	-1.32539	4.44543e-07	Psyr_2242	hypothetical protein
Psyr_3857	447.513	-1.32279	6.17019e-19	Psyr_3857	hypothetical protein
Psyr_2145	9774.09	-1.31752	6.65878e-14	Psyr_2145	hypothetical protein
Psyr_3979	197.054	-1.31012	0.000208909	Psyr_3979	hypothetical protein
Psyr_2411	168.549	-1.3077	3.86232e-09	Psyr_2411	short-chain dehydrogenase
Psyr_2234	64.427	-1.30008	0.000114549	Psyr_2234	hypothetical protein
Psyr_0289	5491.97	-1.29679	1.81942e-09	Psyr_0289	radical SAM family protein
Psyr_0231	537.653	-1.28624	5.01336e-13	Psyr_0231	hypothetical protein
Psyr_3346	3691.14	-1.2795	2.28452e-08	Psyr_3346	hypothetical protein
Psyr_5098	1097.43	-1.27794	4.88589e-06	Psyr_5098	hypothetical protein
Psyr_2857	69.8708	-1.27683	0.000133839	Psyr_2857	hypothetical protein
Psyr_4351	572.609	-1.2753	5.80972e-09	Psyr_4351	hypothetical protein
Psyr_3298	2265.1	-1.27182	8.66647e-09	Psyr_3298	hypothetical protein
Psyr_4951	402.834	-1.27069	0.000999603	Psyr_4951	hypothetical protein
Psyr_3152	104.565	-1.26795	0.00664703	Psyr_3152	hypothetical protein
Psyr_3399	90.0247	-1.26512	0.000155128	Psyr_3399	endoribonuclease L-PSP
Psyr_4597	10306.6	-1.26218	5.41874e-06	Psyr_4597	hypothetical protein
Psyr_1917	454.782	-1.25594	1.05172e-06	Psyr_1917	hypothetical protein
Psyr_1033	3483.24	-1.23924	8.68718e-09	Psyr_1033	protein YebG
Psyr_0290	788.767	-1.23797	2.01333e-06	Psyr_0290	isoprenoid biosynthesis protein with amidotransferase-like domain
Psyr_2206	70.7407	-1.22765	0.00438994	Psyr_2206	regulatory protein
ihfA	24392.2	-1.22397	1.69571e-13	Psyr_2168	ihfA ,integration host factor subunit alpha
Psyr_1419	358.837	-1.21901	7.55582e-12	Psyr_1419	ExsB
Psyr_1666	1480.64	-1.21826	1.86779e-06	Psyr_1666	sporulation related protein
Psyr_1267	818.324	-1.21772	3.80758e-08	Psyr_1267	cytidine/deoxycytidylate deaminase
Psyr_0622	29.1498	-1.21762	0.00908536	Psyr_0622	helix-hairpin-helix DNA-binding motif-containing protein
Psyr_3858	1077.82	-1.21751	1.24032e-08	Psyr_3858	nucleoside-specific channel-forming protein, Tsx
Psyr_2429	1507.37	-1.21455	2.4994e-06	Psyr_2429	hypothetical protein
Psyr_5087	198.65	-1.20979	0.00705035	Psyr_5087	acyltransferase 3
Psyr_2120	931.402	-1.2097	3.36521e-10	Psyr_2120	hypothetical protein
Psyr_0355	212.286	-1.20603	2.18594e-11	Psyr_0355	hypothetical protein
Psyr_3865	1527.53	-1.20385	5.56984e-12	Psyr_3865	hypothetical protein
fxsA	1097.66	-1.20017	1.64656e-09	Psyr_4074	fxsA ,FxsA protein
Psyr_0021	239.834	-1.19898	0.00225024	Psyr_0021	SMF protein
Psyr_4207	99.3872	-1.18796	0.0103093	Psyr_4207	N-acetyltransferase GCN5
Psyr_4880	572.478	-1.18647	1.2139e-08	Psyr_4880	hypothetical protein
Psyr_3319	4474.86	-1.1856	1.70845e-07	Psyr_3319	ThiJ/PfpI
Psyr_3385	542.767	-1.18002	8.17698e-09	Psyr_3385	TPR repeat-containing protein
Psyr_0390	331.73	-1.17838	1.01909e-16	Psyr_0390	hypothetical protein
Psyr_1418	497.347	-1.17611	3.67535e-05	Psyr_1418	radical SAM family protein
Psyr_3754	75.9529	-1.16553	0.000144661	Psyr_3754	hypothetical protein
Psyr_4289	2333.7	-1.1594	2.93446e-09	Psyr_4289	hypothetical protein
Psyr_1615	298.084	-1.155	0.00244627	Psyr_1615	patatin
Psyr_0609	1774.64	-1.1497	4.2387e-07	Psyr_0609	glutathione S-transferase YghU
Psyr_2518	927.691	-1.14782	0.000168284	Psyr_2518	hypothetical protein
Psyr_5074	170.18	-1.14702	0.000984515	Psyr_5074	hypothetical protein
Psyr_4294	509.947	-1.14529	1.18902e-05	Psyr_4294	histone deacetylase family protein
Psyr_0077	932.75	-1.14523	2.59618e-13	Psyr_0077	helix-turn-helix, Fis-type
Psyr_1136	118.711	-1.14119	0.000722517	Psyr_1136	hypothetical protein
Psyr_0966	4040.51	-1.14036	1.97675e-09	Psyr_0966	hypothetical protein
Psyr_3799	91.1514	-1.13915	6.26402e-05	Psyr_3799	hypothetical protein
Psyr_0435	72.6793	-1.13903	0.00524237	Psyr_0435	hypothetical protein
Psyr_3262	1034.96	-1.13526	2.07691e-05	Psyr_3262	dnaK suppressor protein
Psyr_0685	158.786	-1.13178	2.80673e-05	Psyr_0685	hypothetical protein
Psyr_3772	588.147	-1.13094	1.56732e-05	Psyr_3772	hypothetical protein
Psyr_4382	112.899	-1.12882	0.00267113	Psyr_4382	hypothetical protein
Psyr_0413	263.298	-1.1243	4.49684e-08	Psyr_0413	hypothetical protein
Psyr_3620	183.052	-1.12309	0.0134676	Psyr_3620	hypothetical protein
Psyr_2971	11381.3	-1.11952	1.1152e-09	Psyr_2971	transcriptional regulator
Psyr_3017	132.129	-1.11513	0.000551185	Psyr_3017	hypothetical protein
Psyr_0999	283.625	-1.10913	1.13513e-11	Psyr_0999	luciferase
Psyr_4704	229.523	-1.10826	3.37245e-06	Psyr_4704	hypothetical protein
Psyr_2331	322.586	-1.10596	0.0218444	Psyr_2331	FAD-dependent pyridine nucleotide-disulfide oxidoreductase
Psyr_1848	453.685	-1.09958	1.85797e-07	Psyr_1848	hypothetical protein
Psyr_1387	4259.23	-1.09267	1.25788e-06	Psyr_1387	ferredoxin--NADP(+) reductase
Psyr_3724	361.902	-1.08404	0.0153471	Psyr_3724	hypothetical protein
Psyr_2218	94.4882	-1.08276	6.78184e-05	Psyr_2218	Beta-lactamase-like
Psyr_1026	131.407	-1.07978	0.00115332	Psyr_1026	hypothetical protein
Psyr_4663	152.697	-1.06601	0.000110625	Psyr_4663	hypothetical protein
Psyr_0983	372.229	-1.06147	0.00192688	Psyr_0983	hypothetical protein
Psyr_4334	4488.94	-1.06124	3.0302e-05	Psyr_4334	hypothetical protein
Psyr_1329	278.591	-1.05887	1.42293e-07	Psyr_1329	hypothetical protein
Psyr_0591	2161.16	-1.05886	8.2152e-08	Psyr_0591	blue (type1) copper domain-containing protein
Psyr_3260	1167.42	-1.05519	4.11528e-06	Psyr_3260	hypothetical protein
Psyr_4834	1047.06	-1.04824	6.25705e-07	Psyr_4834	amino acid permease-associated region
Psyr_3971	2535.67	-1.0477	6.84737e-06	Psyr_3971	lipoprotein
Psyr_1165	97.7261	-1.04669	0.00538898	Psyr_1165	isochorismatase hydrolase
Psyr_4298	2722.69	-1.04147	2.14715e-05	Psyr_4298	hypothetical protein
Psyr_0804	881.018	-1.03918	1.94556e-07	Psyr_0804	hypothetical protein
Psyr_3519	155.836	-1.03406	2.77093e-05	Psyr_3519	hypothetical protein
Psyr_5097	132.567	-1.03166	0.000441777	Psyr_5097	hypothetical protein
Psyr_2604	142.421	-1.03163	0.000637401	Psyr_2604	hypothetical protein
Psyr_2272	881.984	-1.03154	6.63911e-06	Psyr_2272	helix-hairpin-helix DNA-binding motif-containing protein
rimO	369.302	-1.03003	3.77144e-05	Psyr_1392	rimO ,ribosomal protein S12 methylthiotransferase
Psyr_2362	459.615	-1.02451	2.04557e-07	Psyr_2362	silent information regulator protein Sir2
Psyr_4140	1082.62	-1.01941	1.64227e-06	Psyr_4140	hypothetical protein
Psyr_0461	755.171	-1.00802	5.22295e-05	Psyr_0461	thioesterase superfamily protein
Psyr_4805	749.452	-1.0069	2.34218e-05	Psyr_4805	YD repeat-containing protein
Psyr_5002	258.333	-1.00105	4.6051e-06	Psyr_5002	hypothetical protein
prmA	1092.31	1.00257	2.50362e-06	Psyr_4402	prmA ,50S ribosomal protein L11 methyltransferase
Psyr_1100	660.892	1.02256	1.5635e-10	Psyr_1100	hypothetical protein
Psyr_3659	984.907	1.02335	1.95466e-09	Psyr_3659	BolA-like protein
Psyr_3122	578.648	1.02386	3.58979e-09	Psyr_3122	D-isomer specific 2-hydroxyacid dehydrogenase
Psyr_3585	1512.81	1.0301	4.72073e-12	Psyr_3585	Sua5/YciO/YrdC/YwlC
Psyr_3395	129.975	1.04389	1.97717e-06	Psyr_3395	FlhB domain-containing protein
Psyr_3121	324.527	1.05167	2.78696e-07	Psyr_3121	hypothetical protein
Psyr_4155	825.078	1.05375	3.66773e-06	Psyr_4155	hypothetical protein
Psyr_0580	2031.73	1.056	1.63406e-10	Psyr_0580	RNA methyltransferase TrmH, group 3
Psyr_4280	285.84	1.07004	7.78121e-07	Psyr_4280	hypothetical protein
Psyr_1844	497.403	1.07389	4.79808e-06	Psyr_1844	hypothetical protein
Psyr_0534	361.327	1.0791	1.56792e-05	Psyr_0534	hypothetical protein
Psyr_2070	2209.45	1.08356	1.44684e-20	Psyr_2070	ErfK/YbiS/YcfS/YnhG
Psyr_2986	1070.07	1.08616	2.82785e-07	Psyr_2986	glycoside hydrolase family protein
Psyr_1324	670.466	1.10096	0.000285165	Psyr_1324	hypothetical protein
Psyr_0887	448.191	1.1038	1.78227e-07	Psyr_0887	sensory box protein
Psyr_1011	952.331	1.11324	0.00278739	Psyr_1011	NADH:flavin oxidoreductase
Psyr_3482	1069.94	1.11432	3.74035e-09	Psyr_3482	hypothetical protein
Psyr_2296	2640.98	1.119	4.11704e-17	Psyr_2296	aldo/keto reductase
Psyr_2750	244.829	1.12689	6.57771e-09	Psyr_2750	hypothetical protein
Psyr_3943	348.417	1.13923	1.57377e-07	Psyr_3943	hypothetical protein
Psyr_4360	547.728	1.14136	9.08552e-09	Psyr_4360	hypothetical protein
Psyr_2463	313.281	1.1608	1.77483e-09	Psyr_2463	sugar-binding domain-containing protein
Psyr_4895	114.238	1.16878	0.000186137	Psyr_4895	hypothetical protein
Psyr_4578	456.519	1.17711	3.44364e-15	Psyr_4578	hypothetical protein
Psyr_3815	2000.15	1.17711	4.30096e-09	Psyr_3815	hypothetical protein
Psyr_1658	1527.04	1.18079	0.00213305	Psyr_1658	lipoprotein
Psyr_4019	3509.46	1.19569	3.20899e-08	Psyr_4019	transcriptional regulator
Psyr_3296	1793.22	1.19645	2.47071e-13	Psyr_3296	hypothetical protein
Psyr_3791	2710.38	1.20059	4.91372e-14	Psyr_3791	helicase
Psyr_2478	1101.24	1.21301	1.37898e-26	Psyr_2478	surface antigen (D15):surface antigen variable number
Psyr_3739	1868.69	1.21833	4.88616e-08	Psyr_3739	hypothetical protein
Psyr_0992	1013.63	1.22298	0.00122426	Psyr_0992	hypothetical protein
Psyr_2095	3470.92	1.22389	1.33273e-07	Psyr_2095	hypothetical protein
Psyr_3775	1548.81	1.22445	6.88013e-11	Psyr_3775	Alpha/beta hydrolase fold
Psyr_3740	134.376	1.22877	5.99509e-09	Psyr_3740	hypothetical protein
Psyr_4154	2465.31	1.23312	1.79703e-14	Psyr_4154	C69 family peptidase
Psyr_4338	4945.05	1.23849	7.72228e-05	Psyr_4338	acyl-CoA dehydrogenase
Psyr_1080	277.219	1.24419	2.25669e-06	Psyr_1080	GIY-YIG nuclease superfamily protein
Psyr_2370	1775.61	1.25489	4.85774e-05	Psyr_2370	senescence marker protein-30
Psyr_1027	2903.79	1.27273	1.03703e-07	Psyr_1027	hypothetical protein
Psyr_2990	11881.5	1.28186	7.06911e-07	Psyr_2990	hypothetical protein
Psyr_2494	2576.47	1.32869	1.03932e-10	Psyr_2494	hypothetical protein
Psyr_0632	393.204	1.33733	2.45876e-08	Psyr_0632	hypothetical protein
Psyr_1661	8096.48	1.34343	1.64057e-26	Psyr_1661	hypothetical protein
Psyr_2565	277.267	1.35495	5.66395e-13	Psyr_2565	Dak phosphatase
Psyr_0079	869.352	1.38661	7.38082e-11	Psyr_0079	hypothetical protein
Psyr_4726	587.207	1.39642	2.15467e-19	Psyr_4726	hypothetical protein
Psyr_3424	182.595	1.39953	4.48304e-06	Psyr_3424	hypothetical protein
Psyr_0457	1919.54	1.40512	6.28953e-09	Psyr_0457	hypothetical protein
Psyr_4577	299.784	1.41325	3.70562e-10	Psyr_4577	cAMP-regulatory protein
Psyr_0371	2067.72	1.41828	3.24348e-23	Psyr_0371	hypothetical protein
Psyr_1701	1501.36	1.42704	1.63784e-07	Psyr_1701	hypothetical protein
Psyr_1579	438.834	1.43332	8.75732e-13	Psyr_1579	hypothetical protein
Psyr_3042	895.55	1.43516	8.69653e-19	Psyr_3042	hypothetical protein
Psyr_4050	545.499	1.43743	4.21155e-13	Psyr_4050	hypothetical protein
Psyr_4811	414.958	1.43756	8.17435e-06	Psyr_4811	AraC family transcriptional regulator
Psyr_3496	2419.73	1.46564	2.38498e-20	Psyr_3496	TPR repeat-containing response regulator
Psyr_3828	3606.8	1.47007	1.14493e-18	Psyr_3828	hypothetical protein
Psyr_4002	2028.05	1.47943	2.03213e-12	Psyr_4002	hypothetical protein
Psyr_3774	1105.13	1.52877	1.67809e-34	Psyr_3774	hypothetical protein
Psyr_0078	1251.47	1.60228	6.69334e-16	Psyr_0078	Beta-lactamase-like
Psyr_4272	2294.93	1.72001	8.50492e-12	Psyr_4272	hypothetical protein
Psyr_2639	1047.45	1.74558	1.06644e-19	Psyr_2639	hypothetical protein
Psyr_2062	200.374	1.7561	3.46684e-12	Psyr_2062	DoxD-like family protein
Psyr_3692	14639.6	1.76264	5.40407e-10	Psyr_3692	hypothetical protein
Psyr_1859	4347.34	1.78277	6.11581e-08	Psyr_1859	hypothetical protein
Psyr_0979	296.988	1.80079	1.5841e-19	Psyr_0979	hypothetical protein
Psyr_2567	640.263	1.82191	6.25699e-34	Psyr_2567	zinc-containing alcohol dehydrogenase superfamily protein
Psyr_2739	211.637	1.8394	6.48528e-08	Psyr_2739	ThiJ/PfpI
Psyr_1867	16349.9	1.85621	9.52641e-32	Psyr_1867	hypothetical protein
Psyr_4784	4449.68	1.86696	7.9351e-09	Psyr_4784	peptidase M19
Psyr_4783	1469.83	1.89324	5.06218e-13	Psyr_4783	hypothetical protein
Psyr_3618	478.563	1.94543	1.7898e-07	Psyr_3618	catalytic LigB subunit of aromatic ring-opening dioxygenase
Psyr_4373	2164.43	1.9486	5.64283e-26	Psyr_4373	hypothetical protein
Psyr_1741	208.33	1.96847	2.50071e-13	Psyr_1741	hypothetical protein
Psyr_5027	4127.36	1.99412	4.79391e-13	Psyr_5027	histone-like DNA-binding protein
Psyr_2026	6534.56	2.04279	2.22274e-16	Psyr_2026	hypothetical protein
Psyr_3266	2363.46	2.06325	1.2564e-07	Psyr_3266	oxidoreductase, N-terminal:oxidoreductase, C-terminal
Psyr_0261	2826.25	2.08851	3.65189e-11	Psyr_0261	hypothetical protein
Psyr_3234	948.536	2.14017	5.69934e-23	Psyr_3234	lysine exporter protein LysE/YggA
Psyr_2027	778.947	2.1566	2.42973e-20	Psyr_2027	Alpha/beta hydrolase fold
Psyr_4374	1345.96	2.25134	6.46847e-14	Psyr_4374	hypothetical protein
Psyr_2455	1496.37	2.30834	0.00150161	Psyr_2455	oxidoreductase, N-terminal:oxidoreductase, C-terminal
Psyr_4001	113329	2.4878	3.50046e-12	Psyr_4001	hypothetical protein
Psyr_3710	5539.23	2.4892	3.67678e-18	Psyr_3710	hypothetical protein
Psyr_0260	2657.21	2.49121	7.05728e-26	Psyr_0260	hypothetical protein
Psyr_3235	7989.1	2.53485	2.84055e-17	Psyr_3235	lipoprotein
Psyr_1035	3240.41	2.58754	3.24086e-36	Psyr_1035	lipoprotein
acpD	4326.23	2.6303	2.66192e-27	Psyr_3003	acpD ,azoreductase
Psyr_2712	14898.7	2.67171	6.72985e-23	Psyr_2712	hypothetical protein
Psyr_2416	7033.75	2.83806	3.18997e-18	Psyr_2416	hypothetical protein
Psyr_1626	2043	2.94086	1.04778e-20	Psyr_1626	Pirin, N-terminal:Pirin, C-terminal
Psyr_0907	1909.7	3.04992	8.90712e-22	Psyr_0907	hypothetical protein
Psyr_2912	36119.9	3.06762	6.87919e-35	Psyr_2912	zinc-containing alcohol dehydrogenase superfamily protein
Psyr_1710	2071.45	3.11106	3.32167e-29	Psyr_1710	hypothetical protein
Psyr_0242	16996.5	3.62091	1.26365e-33	Psyr_0242	hypothetical protein
