# Supplementary material for: Gene Expression Profiling in Viable but Nonculturable (VBNC) Cells of Pseudomonas syringae pv. syringae
Source: Front Microbiol. 2015 Dec 18;6:1419. doi: 10.3389/fmicb.2015.01419 (PMC4683178; doi:10.3389/fmicb.2015.01419)
Supplement: Supplementary file 2 [file Table2.XLSX]

## Sheet: QPCR
Supplementary Table S2. Confirmation of the transcriptomic data by Quantitative Real-time PCR.
Gene ID	RNA-seq	QPCR, log2	Annotation
Psyr_0089	1.14598	1.25245	response regulator receiver
Psyr_0597	-1.87359	-3.37969	extracellular ligand-binding receptor
Psyr_0701	-1.04859	-0.824264	rplU ,50S ribosomal protein L21
Psyr_0778	-2.16347	-1.84542	type III effector HopAG1
Psyr_0830	-3.29435	-1.10074	Poly(A) polymerase
Psyr_1099	1.55693	1.12109	response regulator receiver
Psyr_1211	-2.96819	-1.97448	type III secretion protein HrpP
Psyr_1216	-1.55737	-0.950515	type III secretion protein HrpJ
Psyr_1585	1.02161	1.26576	response regulator receiver
Psyr_1702	-1.03549	-1.91559	regulatory protein LuxR
Psyr_1736	2.89326	-0.11516	helix-turn-helix, Fis-type
Psyr_1738	3.23691	0.926817	ABC transporter
Psyr_1780	1.12523	0.0116925	regulatory protein, TetR
Psyr_1802	-3.14379	1.20496	regulatory proteins, AsnC/Lrp
Psyr_2160	2.11215	0.406874	cold-shock protein, DNA-binding
Psyr_2336	-3.99417	-0.849826	regulatory proteins, IclR
Psyr_2356	1.95349	1.50726	histidine kinase
Psyr_2414	2.09879	1.51506	pbpG ,D-alanyl-D-alanine endopeptidase
Psyr_2414	2.09879	0.124544	pbpG ,D-alanyl-D-alanine endopeptidase
Psyr_2416	2.84	1.81437	hypothetical protein
Psyr_2607	-1.3246	-1.47959	regulatory protein LuxR
Psyr_2729	1.28696	1.05533	regulatory protein, MarR
Psyr_2968	4.85985	2.52375	hydrophobe/amphiphile efflux-1 HAE1
Psyr_2969	4.94641	2.92134	RND efflux system
Psyr_3022	1.35875	1.03278	regulatory proteins, AsnC/Lrp
Psyr_3057	1.15289	1.05529	regulatory protein, DeoR
Psyr_3102	1.3205	0.968736	regulatory protein LysR
Psyr_3135	-2.91259	-0.976122	transcriptional regulator GntR
Psyr_3205	1.27245	1.20542	NADH dehydrogenase subunit J
Psyr_3207	1.25738	1.1017	NADH dehydrogenase subunit L
Psyr_3208	1.3372	1.17425	NADH dehydrogenase subunit M
Psyr_3209	1.34609	1.07338	NADH dehydrogenase subunit N
Psyr_3265	3.49938	0.770539	periplasmic binding protein
Psyr_3284	-1.18146	-1.04556	cell division inhibitor
Psyr_3404	1.86736	1.35592	acnA ,aconitate hydratase
Psyr_3488	-1.26421	-3.03857	anti-sigma-28 factor FlgM
Psyr_3521	1.05771	1.09696	regulatory protein LysR
Psyr_3530	-2.02	-3.09605	transcriptional regulator GntR
Psyr_3548	-5.35	-3.54098	glutathione S-transferase
Psyr_3874	-1.16738	-3.14975	extracellular solute-binding protein
Psyr_3917	1.2601	1.06054	regulatory protein LysR
Psyr_3958	-2.97401	-2.01409	algU ,RNA polymerase sigma factor AlgU
Psyr_3994	1.10771	1.02653	sensor histidine kinase
Psyr_4001	2.49	2.40902	hypothetical protein
Psyr_4103	1.0704	-1.81293	cell cycle protein
Psyr_4263	-2.35784	-1.74841	transcription elongation factor GreA/GreB
Psyr_4534	-1.15398	-1.80934	rpsH ,30S ribosomal protein S8
Psyr_4605	-2.87249	0.33644	transcriptional regulator PrtN
Psyr_4718	3.70132	1.05572	zinc-containing alcohol dehydrogenase protein
Psyr_4782	2.24394	1.02856	NADH:flavin oxidoreductase
	Pearson's r=0.76
Highlighted in grey: genes that do not match between RNA-seq and qPCR

## Sheet: Primers
Primers used for QPCR
Gene_ID	Primers
16S RNA	GAAGGTCTTCGGATTGTAAAGCAC
16S RNA	TCACATTCAACTTAACAAACCACCT
Psyr_0089	CCGACTTGGTCTTGATCAGC
Psyr_0089	GGCATCTACACACGCGAAGT
Psyr_0597	CGTCCCACTGATAAACCACATA
Psyr_0597	TGGTGCCAAGTCCAACAA
Psyr_0701	CGGAACTTGATGATACGAACCT
Psyr_0701	ATGGCGACGACGTCAATATC
Psyr_0778	GATGGAACACCGTCCGATATG
Psyr_0778	GCGTTGGGTAGCAGTCTTT
Psyr_0830	AGTGCTCAAACTGTTCCTCTC
Psyr_0830	GGTGTAGGTCGGGTTGTATTC
Psyr_1099	GATGGCCATGAAGGAAGACA
Psyr_1099	ATGACCCGGTACAGCTCCTT
Psyr_1211	GCATGTTCTTCTCGCAACTG
Psyr_1211	AACTGCGTCGGTACGTTT
Psyr_1216	TGATTCGTATGGTCCGCTTG
Psyr_1216	GCGTCTTCGTAGATCGGATAAA
Psyr_1585	TGATTTCCAACGACATGCTG
Psyr_1585	GCGTCTGACAGAAAGCATCC
Psyr_1702	CTACCTCGGCGAAGAGAAGG
Psyr_1702	ACCTCTGCCGCAAGACTGTA
Psyr_1736	CGGTCGATATACGGCTGATTT
Psyr_1736	GGCCGCTGATCCGATAATAA
Psyr_1738	AAGATCGCGGTGATGTATGG
Psyr_1738	CCGATGAAATAGCCGACAAA
Psyr_1780	CGAACCCCTCCTCTATCTGC
Psyr_1780	AAATTCGGGCGGATATTGAC
Psyr_1802	AAGTCCGGTGCTGATGTAAC
Psyr_1802	CGGACTCAGTTTGACCTTCTC
Psyr_2160	TCGGCTTTATCACTCCACAAG
Psyr_2160	GTAACGGTCTGGCCTTCTTT
Psyr_2336	TTGTGATGAAGGCGGTGAG
Psyr_2336	ACTCGATGCTCAACCGATAAC
Psyr_2356	TAACATGACGCAGGCAATCT
Psyr_2356	ACACTGCGGTTGATCTCTTC
Psyr_2414	CCAAGACCGGCTTTACCAAT
Psyr_2414	AACGCATCGAGAATCACCAC
Psyr_2416	GGGTTCGCCATCCTGAATC
Psyr_2416	GACCAAGGTACACATCATGTCC
Psyr_2607	GCGTCAAGAGCAGTTCCATC
Psyr_2607	TCATTCTGCGCCTATCATCC
Psyr_2729	TTTGCTGAGAAAGATGCCGTA
Psyr_2729	CAGGTCGTCCCGTTACTGAA
Psyr_2968	AGGCTCCAGCTTTCGTATTG
Psyr_2968	CTGACCTATCAGCAGATCCTTTC
Psyr_2969	CGTTCAGCGACTACGACAAA
Psyr_2969	CATCCAGCAGGACCAGAAAG
Psyr_3022	GTGCTCATGGCAATGTTTGA
Psyr_3022	GATGGATTTCATGCTCAAGGTG
Psyr_3057	TCGGTCATCGCACCTTTATC
Psyr_3057	TGATCTTTCTCCAGGCGTGT
Psyr_3102	CATGAGCCTGGACGAATACTG
Psyr_3102	AACACCACCTGACGCTTG
Psyr_3135	GCGTCTTCGTAGATCGGATAA
Psyr_3135	GCTTGCGGTTGATGGATG
Psyr_3205	CTGATCGCCGTAGCAATGAC
Psyr_3205	CACAAACACGAACAGGACCA
Psyr_3207	TATCCTCGCCTACTCGACCA
Psyr_3207	GTGGGTCATCAGGTGGAAGA
Psyr_3208	AAGCCCAGCATCAGGATGTA
Psyr_3208	TGCTGGTGCACTTCAATCAG
Psyr_3209	CAGCGAGGTCAGGACGTAAG
Psyr_3209	GACACCAGTGGCGATGATATAG
Psyr_3265	GAGTGAGCCAGTCGTTGGTC
Psyr_3265	CTTGGACAAGTACCCGGACA
Psyr_3284	AAAGCGTACTGGAGCTGAC
Psyr_3284	CAATTGCTGACGCGCTATG
Psyr_3404	TGTCGGCCTTGATATTACCG
Psyr_3404	TTCAGGAGAAAGGCGTCAAG
Psyr_3488	GTTGCTGTCCACTGTGTAACTA
Psyr_3488	CGATCTGCCAACCGTCAA
Psyr_3521	GCCGTATCAGCGAAGAACTG
Psyr_3521	TCAGCCATTTGCTCAGGAAT
Psyr_3530	ACATGCTGGCCACAATCA
Psyr_3530	ATCAGGTGTTGACCGAACAG
Psyr_3548	GCGTTACCTGGATCAGTCTT
Psyr_3548	GATAGAGGATATGCACCCAGATG
Psyr_3874	CTACGAAGTCAGCAAGCCTATC
Psyr_3874	ACGCCTTGAGTTCCTTGTT
Psyr_3917	TGTCTTCCGGTTTCTCGTTC
Psyr_3917	CCAGCATCGCTTCATAGGTAA
Psyr_3958	CTTCAGACCTTACATCGCTATCC
Psyr_3958	CGGTGACAGTGCTTTCTACA
Psyr_3994	TGGTCGTCAAGCTGGAGTTC
Psyr_3994	ATTGGCGATAAACACGATGC
Psyr_4001	GAGCCGACGTTAGTGTGTTT
Psyr_4001	CTGATCTTTGGCCTGGCTATC
Psyr_4103	GATAGAACTGCTTCTGCACACT
Psyr_4103	GTTCGGTTCCGGCTATCAAT
Psyr_4263	CAGGCGCTGGTTGAAGTAA
Psyr_4263	GCCTGACCCTGTTGAAGAAA
Psyr_4534	GAGACGATAGACACACCAAGAC
Psyr_4534	CCGGTCATCGAAGAGGTTAAG
Psyr_4605	GCAGCAGATTCCTGTCGTT
Psyr_4605	CTGGATCAACTCCGCAAAGA
Psyr_4718	GCATCAAGATCGCCGACATA
Psyr_4718	CCATGCGGATCAATCACAAAC
Psyr_4782	CTACGAAGTCAGCAAGCCTATC
Psyr_4782	ACGCCTTGAGTTCCTTGTT
