# Supplementary material for: Gene Expression Profiling in Viable but Nonculturable (VBNC) Cells of Pseudomonas syringae pv. syringae
Source: Front Microbiol. 2015 Dec 18;6:1419. doi: 10.3389/fmicb.2015.01419 (PMC4683178; doi:10.3389/fmicb.2015.01419)
Supplement: Supplementary file 3 [file Table3.xlsx]

## Sheet: functional categories
Supplementary Table S3. Overrepresented and not overrepresented functional categories.
Overrepresented categories	№ of genes in the category	up-regulated	up-P value	down-regulated	down-P value
Carbohydrate metabolism and transport	117	30	7.23926e-10	10	0.752174
QAC metabolism and transport	40	12	2.80572e-05	6	0.29002
Peptidoglycan/cell wall polymers	29	9	0.000225576
Polyamine metabolism and transport	19	7	0.000361229	2	1
Energy generation	85	16	0.000525542	5	0.269004
Chemosensing & chemotaxis	73	13	0.00305586	5	0.434901
Type III secretion system	49			14	0.000222482
Phytotoxin synthesis and transport	24			7	0.00808312
Not overrepresented categories	№ of genes in the category	up-regulated	up-P value	down-regulated	down-P value
Siderophore synthesis and transport	77	1	0.0278472	9	0.5658
Cyclic di-GMP cyclase proteins	34	6	0.0439798	2	0.572505
Transport (organic compounds)	11	3	0.0488973	1	1
Transcriptional regulation	200	8	0.0672547	25	0.171282
Degradation of xenobiotics	15	3	0.106839	3	0.193226
Outer membrane proteins	24	4	0.111726	4	0.299335
Signal transduction mechanisms	40	6	0.123521	2	0.426815
Organic acid metabolism and transport	105	12	0.132562	12	0.616877
Polysaccharide synthesis and regulation	49	1	0.176851	9	0.0876799
Nucleotide metabolism and transport	83	3	0.207898	4	0.136071
Sulfur metabolism and transport	61	7	0.230056	9	0.20121
Replication and DNA repair	97	4	0.242143	9	1
Secretion/Efflux/Export	100	4	0.245316	11	0.732955
Cold shock proteins	5	1	0.335723	2	0.0854481
Cofactor metabolism	151	8	0.343938	9	0.121358
Proteases	17	2	0.388319
Flagellar synthesis and motility	48	5	0.415671	6	0.625981
Pili synthesis and regulation	51	2	0.430027	3	0.479002
Amino acid metabolism and transport (GABA)	7	1	0.43587
Quorum regulation	7	1	0.43587
Phospholipid metabolism	36	1	0.522392	1	0.171745
Plant-associated proteins	10	1	0.55841	1	1
Transport (inorganic ions)	48	2	0.581615	1	0.0851199
Light and oxygen sensing	11	1	0.593002	3	0.0948096
Oxidative stress tolerance	11	1	0.593002
Translation	123	7	0.598999	4	0.00811593
Nitrogen metabolism	55	5	0.611138	7	0.496048
Cell division	21	2	0.676953	1	0.716229
Secondary metabolism	25	1	0.716841	6	0.0358417
Chaperones/Heat shock proteins	28	1	0.720276	6	0.0586607
LPS synthesis and transport	38	2	0.765149	4	0.791201
Amino acid metabolism and transport	243	16	0.796604	21	0.732502
Fatty acid metabolism	55	3	0.796917	10	0.0652483
Compatible solute synthesis	19	1	1
Iron metabolism and transport	28	2	1	4	0.522397
Oxidative stress tolerance (Antioxidant enzyme)	17	1	1	1	1
Stress resistance	41	3	1	4	1
Transport	101	7	1	18	0.0109886
Glutathione metabolism	18			3	0.420195
Iron-sulfur proteins	14			3	0.166579
Mechanosensitive ion channel	7			1	0.532202
Osmosensing & regulation	5			2	0.0854481
Phage & IS elements	125			13	0.761019
Phosphate metabolism and transport	20
Post-translational modification	12
RNA degradation	15
Special	12			3	0.117112
TAT secretion system	10			1	1
Terpenoid backbone synthesis	11
Toxin-Antitoxin system	6
Transcription	10			1	1
Transcription - Sigma factors	17			4	0.0879297
Transport (peptides)	36			2	0.576003
Type VI secretion system	28			2	1
